# Supplementary material for: 1-[2-(4-Fluoro­benz­yloxy)-2-phenyl­ethyl]-1H-benzimidazole
Source: Acta Crystallogr Sect E Struct Rep Online. 2008 Jul 16;64(Pt 8):o1496–7. doi: 10.1107/S1600536808021326 (PMC2962126; doi:10.1107/S1600536808021326)
Supplement: Supplementary file 2 [file e-64-o1496-Isup2.hkl]

#
# h,k,l, Fo-squared, sigma(Fo-squared), Fc and phi(calc)
#
data_I
_shelx_title ' tt131 in P 21/c'
_shelx_refln_list_code          6
_shelx_F_calc_maximum      284.83
_exptl_crystal_F_000      1456.00
_reflns_d_resolution_high  0.7697
 
loop_
 _symmetry_equiv_pos_as_xyz
 'x, y, z'
 '-x, y+1/2, -z+1/2'
 '-x, -y, -z'
 'x, -y-1/2, z-1/2'
 
_cell_length_a    12.6946
_cell_length_b    18.1279
_cell_length_c    15.3547
_cell_angle_alpha  90.000
_cell_angle_beta   95.747
_cell_angle_gamma  90.000
 
loop_
 _refln_index_h
 _refln_index_k
 _refln_index_l
 _refln_F_squared_meas
 _refln_F_squared_sigma
 _refln_F_calc
 _refln_phase_calc
3 0 0 3358.39 115.08 63.47 0.0
4 0 0 1668.95 57.98 43.48 0.0
5 0 0 518.41 25.34 24.55 180.0
6 0 0 43.29 5.55 6.94 0.0
7 0 0 7.03 4.94 1.93 180.0
8 0 0 22.28 8.96 5.52 0.0
9 0 0 1079.51 52.94 32.19 0.0
10 0 0 1625.58 82.93 39.91 180.0
11 0 0 813.92 30.94 25.90 0.0
12 0 0 8.55 4.28 2.21 180.0
13 0 0 206.85 9.16 14.01 180.0
14 0 0 547.54 67.29 22.43 0.0
15 0 0 1165.93 142.75 31.55 180.0
16 0 0 0.00 23.03 1.67 0.0
3 1 0 15.41 2.27 2.89 180.0
4 1 0 885.97 24.27 31.83 0.0
5 1 0 145.93 6.91 12.45 0.0
6 1 0 15.89 3.05 3.75 0.0
7 1 0 420.50 11.89 20.84 180.0
8 1 0 491.85 13.86 22.31 0.0
9 1 0 2411.57 73.98 49.17 180.0
10 1 0 3428.96 106.50 56.63 180.0
11 1 0 2633.96 79.64 49.35 0.0
12 1 0 2541.78 115.66 47.01 0.0
13 1 0 578.43 20.86 23.30 180.0
14 1 0 303.23 17.21 17.44 0.0
15 1 0 309.99 47.32 16.94 0.0
16 1 0 28.43 31.13 4.02 0.0
3 2 0 1332.42 34.18 40.61 0.0
4 2 0 1391.29 33.02 37.77 180.0
5 2 0 2.45 1.60 1.03 0.0
6 2 0 3.18 1.15 2.21 180.0
7 2 0 4.31 1.60 2.36 0.0
8 2 0 1223.53 28.50 33.55 0.0
9 2 0 67.73 8.37 8.21 180.0
10 2 0 54.50 7.81 7.85 180.0
11 2 0 549.31 29.30 22.97 0.0
12 2 0 1486.95 56.53 37.49 180.0
13 2 0 40.74 8.00 6.59 0.0
14 2 0 4.21 5.66 0.03 180.0
15 2 0 38.88 9.29 5.65 0.0
16 2 0 53.93 41.65 2.21 180.0
1 3 0 62.82 3.75 8.17 0.0
2 3 0 24745.25 744.54 147.20 180.0
3 3 0 136.38 5.48 12.29 0.0
4 3 0 539.37 15.53 24.76 180.0
5 3 0 1101.59 46.84 34.35 0.0
6 3 0 3193.24 116.75 55.84 180.0
7 3 0 506.83 22.53 21.32 180.0
8 3 0 0.00 7.45 1.79 180.0
9 3 0 2823.57 124.49 51.93 180.0
10 3 0 221.39 13.79 15.26 180.0
11 3 0 3.71 5.60 1.51 0.0
12 3 0 2559.48 103.32 48.26 0.0
13 3 0 891.90 44.80 29.07 180.0
14 3 0 43.94 13.23 7.44 0.0
15 3 0 20.40 16.00 5.08 0.0
16 3 0 38.87 13.50 5.75 0.0
0 4 0 59928.98 2081.74 200.17 180.0
1 4 0 608.67 16.49 25.54 180.0
2 4 0 35326.25 961.97 167.11 0.0
3 4 0 0.00 3.10 0.15 0.0
4 4 0 220.55 9.60 14.43 180.0
5 4 0 2921.09 84.98 54.99 0.0
6 4 0 228.33 17.47 13.89 0.0
7 4 0 23.80 8.33 5.72 0.0
8 4 0 965.25 44.54 31.48 0.0
9 4 0 129.07 11.41 11.80 0.0
10 4 0 183.52 13.81 13.28 0.0
11 4 0 12.42 6.94 3.70 180.0
12 4 0 191.07 13.35 12.66 0.0
13 4 0 300.32 28.21 17.43 0.0
14 4 0 0.00 8.50 0.99 180.0
15 4 0 21.64 12.28 0.19 0.0
16 4 0 138.50 27.39 11.98 0.0
1 5 0 2403.94 61.33 50.79 180.0
2 5 0 1472.64 39.09 38.74 180.0
3 5 0 47.08 4.17 7.11 180.0
4 5 0 2255.07 98.10 48.43 0.0
5 5 0 60.46 3.56 7.49 180.0
6 5 0 1828.80 62.96 42.20 0.0
7 5 0 395.51 19.98 21.28 0.0
8 5 0 73.26 8.27 9.18 0.0
9 5 0 1362.26 67.60 36.93 0.0
10 5 0 774.05 39.98 26.89 0.0
11 5 0 1687.90 84.88 40.75 180.0
12 5 0 626.14 32.76 24.23 180.0
13 5 0 0.00 8.50 1.61 180.0
14 5 0 0.00 10.58 1.09 0.0
15 5 0 154.99 21.47 12.84 180.0
16 5 0 94.82 18.91 9.23 0.0
0 6 0 17247.89 606.91 125.79 0.0
1 6 0 1474.52 35.14 40.51 0.0
2 6 0 3061.25 74.17 55.65 180.0
3 6 0 20.72 4.23 4.47 180.0
4 6 0 1372.61 45.44 37.78 180.0
5 6 0 0.60 4.43 0.59 180.0
6 6 0 16.57 3.56 3.16 180.0
7 6 0 91.15 11.08 8.44 0.0
8 6 0 65.60 9.76 8.45 0.0
9 6 0 954.62 50.11 31.43 0.0
10 6 0 1091.64 53.83 31.30 0.0
11 6 0 210.63 17.20 13.75 0.0
12 6 0 293.81 19.53 17.03 0.0
13 6 0 35.32 13.84 6.54 0.0
14 6 0 35.51 22.76 7.27 180.0
15 6 0 65.51 25.31 6.69 180.0
1 7 0 257.03 14.84 16.59 180.0
2 7 0 2894.20 75.32 53.24 0.0
3 7 0 336.71 13.01 18.49 0.0
4 7 0 4224.55 128.28 65.02 0.0
5 7 0 920.26 37.83 30.11 180.0
6 7 0 2345.17 86.61 46.17 0.0
7 7 0 502.95 18.19 23.00 0.0
8 7 0 81.15 11.49 9.41 0.0
9 7 0 240.91 19.05 16.73 0.0
10 7 0 517.46 26.60 20.71 180.0
11 7 0 30.39 11.19 6.31 0.0
12 7 0 90.11 14.69 8.12 0.0
13 7 0 66.50 19.04 7.93 0.0
14 7 0 8.72 20.31 0.98 0.0
15 7 0 72.60 49.16 12.31 0.0
0 8 0 9455.67 351.53 95.72 180.0
1 8 0 123.12 10.15 11.00 0.0
2 8 0 1041.42 28.96 33.79 0.0
3 8 0 19.07 8.31 4.59 180.0
4 8 0 259.07 11.45 17.76 180.0
5 8 0 688.28 24.10 25.32 180.0
6 8 0 0.00 3.18 3.39 0.0
7 8 0 169.87 11.23 12.72 0.0
8 8 0 52.54 11.49 8.58 180.0
9 8 0 36.89 10.52 6.80 0.0
10 8 0 876.08 50.21 29.42 0.0
11 8 0 19.25 12.31 4.21 0.0
12 8 0 631.80 36.68 23.40 180.0
13 8 0 177.89 37.92 12.96 180.0
14 8 0 7.61 15.13 1.20 0.0
15 8 0 161.86 42.99 13.50 0.0
1 9 0 1644.61 41.17 41.01 0.0
2 9 0 2159.46 54.99 46.38 180.0
3 9 0 523.62 17.65 21.26 180.0
4 9 0 18.23 5.39 2.44 0.0
5 9 0 309.71 13.14 16.60 0.0
6 9 0 15.51 4.34 1.59 0.0
7 9 0 68.36 7.14 8.45 0.0
8 9 0 42.71 3.68 5.88 180.0
9 9 0 66.21 15.75 8.20 180.0
10 9 0 224.42 15.91 14.39 0.0
11 9 0 125.80 18.79 11.56 180.0
12 9 0 728.43 42.62 27.34 0.0
13 9 0 44.21 13.49 7.82 0.0
14 9 0 14.22 29.83 7.71 180.0
15 9 0 7.60 19.38 4.98 0.0
0 10 0 8902.82 246.50 93.31 0.0
1 10 0 1989.88 46.29 46.06 180.0
2 10 0 1140.35 28.64 33.65 0.0
3 10 0 344.38 17.40 20.01 0.0
4 10 0 331.23 19.23 18.46 0.0
5 10 0 300.83 13.49 17.43 0.0
6 10 0 103.30 7.64 10.37 0.0
7 10 0 0.00 4.06 1.18 0.0
8 10 0 71.56 8.63 8.11 180.0
9 10 0 1081.25 66.20 33.31 0.0
10 10 0 608.24 33.81 24.51 180.0
11 10 0 101.46 14.80 11.69 180.0
12 10 0 954.27 61.87 28.59 0.0
13 10 0 55.57 12.30 5.93 180.0
14 10 0 13.23 42.50 0.20 180.0
1 11 0 4518.97 94.85 66.12 180.0
2 11 0 7808.16 160.41 87.08 0.0
3 11 0 1611.95 48.85 39.38 180.0
4 11 0 831.70 26.19 28.44 180.0
5 11 0 127.41 8.45 11.86 0.0
6 11 0 570.65 25.86 22.68 0.0
7 11 0 54.05 8.29 8.20 0.0
8 11 0 794.01 41.22 29.43 0.0
9 11 0 6.13 6.65 3.06 0.0
10 11 0 227.07 45.00 14.05 0.0
11 11 0 0.00 15.56 1.70 180.0
12 11 0 266.04 28.20 15.51 180.0
13 11 0 111.02 19.72 8.75 0.0
14 11 0 117.93 26.77 11.80 0.0
0 12 0 1767.35 65.66 42.30 180.0
1 12 0 936.58 29.04 30.50 0.0
2 12 0 1891.37 48.23 44.42 180.0
3 12 0 515.45 19.22 22.16 0.0
4 12 0 21.89 6.84 3.19 180.0
5 12 0 0.00 6.34 2.46 0.0
6 12 0 128.44 9.24 12.11 180.0
7 12 0 190.45 11.44 13.07 180.0
8 12 0 365.34 19.08 18.34 0.0
9 12 0 575.46 28.78 22.84 180.0
10 12 0 249.56 24.09 16.02 180.0
11 12 0 854.90 60.75 28.46 0.0
12 12 0 0.00 16.94 0.00 180.0
13 12 0 0.00 39.42 0.78 0.0
14 12 0 107.70 24.09 12.13 180.0
1 13 0 2131.88 54.31 46.69 180.0
2 13 0 4.47 6.67 1.37 180.0
3 13 0 86.01 11.04 9.10 0.0
4 13 0 582.24 23.45 23.46 180.0
5 13 0 99.81 9.42 10.14 180.0
6 13 0 449.84 19.99 21.25 180.0
7 13 0 248.29 14.84 14.70 0.0
8 13 0 6.11 13.91 5.92 0.0
9 13 0 732.55 32.41 26.67 180.0
10 13 0 145.41 9.44 12.54 0.0
11 13 0 12.25 20.36 0.75 180.0
12 13 0 23.91 23.47 5.85 180.0
13 13 0 0.00 59.00 2.53 0.0
0 14 0 17.71 14.98 3.49 180.0
1 14 0 137.92 12.99 11.67 0.0
2 14 0 1350.11 43.88 37.62 0.0
3 14 0 190.40 16.33 14.45 0.0
4 14 0 47.20 16.64 6.21 180.0
5 14 0 36.05 7.78 5.95 0.0
6 14 0 39.89 8.66 5.96 0.0
7 14 0 218.22 18.83 15.24 0.0
8 14 0 404.45 22.46 19.82 180.0
9 14 0 856.66 40.13 27.76 180.0
10 14 0 14.18 12.84 0.07 0.0
11 14 0 198.16 26.73 13.12 0.0
12 14 0 46.07 21.79 8.78 180.0
13 14 0 141.39 42.36 12.04 180.0
1 15 0 248.79 14.32 15.97 0.0
2 15 0 246.08 15.04 14.24 180.0
3 15 0 2175.26 93.53 45.88 180.0
4 15 0 1039.72 44.92 30.78 0.0
5 15 0 66.01 10.46 9.98 180.0
6 15 0 27.96 6.29 5.07 0.0
7 15 0 32.44 8.50 4.99 180.0
8 15 0 107.77 9.47 10.25 180.0
9 15 0 247.79 29.13 16.81 0.0
10 15 0 64.45 16.69 7.05 0.0
11 15 0 0.00 16.46 1.05 180.0
12 15 0 409.23 44.08 19.84 180.0
0 16 0 1745.04 95.90 41.09 0.0
1 16 0 26.81 8.45 3.12 180.0
2 16 0 1027.13 40.75 30.98 180.0
3 16 0 95.45 11.51 10.10 0.0
4 16 0 107.38 11.16 10.87 180.0
5 16 0 35.60 11.78 4.06 0.0
6 16 0 0.00 12.27 0.16 180.0
7 16 0 45.40 8.68 6.81 180.0
8 16 0 268.55 20.97 15.95 180.0
9 16 0 1209.13 83.66 31.86 0.0
10 16 0 9.57 11.16 2.86 180.0
11 16 0 18.40 20.40 2.04 0.0
12 16 0 37.37 46.13 7.49 0.0
1 17 0 87.19 12.62 9.83 0.0
2 17 0 574.69 28.95 23.73 0.0
3 17 0 207.94 15.65 15.59 180.0
4 17 0 274.85 20.15 16.54 180.0
5 17 0 33.56 11.81 4.66 0.0
6 17 0 0.00 13.48 2.06 0.0
7 17 0 273.08 25.78 16.55 180.0
8 17 0 70.11 23.29 7.33 180.0
9 17 0 324.99 26.90 16.58 0.0
10 17 0 199.33 25.05 13.66 180.0
11 17 0 57.90 35.91 10.26 0.0
0 18 0 19.35 13.13 5.33 0.0
1 18 0 232.76 19.45 14.28 180.0
2 18 0 31.69 13.89 3.76 0.0
3 18 0 67.24 10.45 8.67 180.0
4 18 0 55.84 14.99 10.70 0.0
5 18 0 1.58 13.67 1.68 180.0
6 18 0 39.51 13.86 6.37 180.0
7 18 0 105.80 17.89 8.24 180.0
8 18 0 176.85 21.75 13.23 0.0
9 18 0 107.20 37.44 9.39 0.0
10 18 0 47.61 20.13 3.65 180.0
1 19 0 314.96 22.12 17.15 0.0
2 19 0 637.41 30.14 25.00 180.0
3 19 0 982.62 44.42 31.24 0.0
4 19 0 94.36 17.18 10.07 0.0
5 19 0 25.13 11.72 4.53 0.0
6 19 0 14.86 18.75 0.90 0.0
7 19 0 151.32 19.26 12.21 0.0
8 19 0 0.00 19.40 1.91 180.0
9 19 0 15.21 15.95 5.67 180.0
0 20 0 111.10 26.17 11.48 0.0
1 20 0 313.96 38.98 18.90 180.0
2 20 0 415.71 37.47 19.52 0.0
3 20 0 13.79 11.37 5.37 0.0
4 20 0 3.48 11.19 0.64 0.0
5 20 0 118.20 21.44 9.88 0.0
6 20 0 255.13 25.76 12.47 0.0
7 20 0 72.23 16.40 10.92 0.0
8 20 0 0.00 16.66 1.53 0.0
1 21 0 0.52 14.09 0.80 0.0
2 21 0 47.88 17.38 8.14 180.0
3 21 0 36.57 22.25 8.42 180.0
4 21 0 155.53 22.37 13.73 0.0
5 21 0 0.00 18.73 0.29 180.0
6 21 0 131.40 30.73 11.36 0.0
7 21 0 48.73 20.50 5.77 0.0
0 22 0 123.76 22.66 9.61 180.0
1 22 0 288.16 30.63 18.69 0.0
2 22 0 101.19 22.03 12.34 180.0
3 22 0 0.00 21.31 2.91 0.0
4 22 0 86.25 18.62 10.30 0.0
5 22 0 3.58 24.42 2.56 180.0
1 23 0 141.72 21.98 11.73 180.0
2 23 0 27.86 22.27 6.00 0.0
3 23 0 93.63 27.32 11.12 0.0
-16 1 1 0.00 22.96 3.40 0.0
-15 1 1 12.88 10.21 1.94 180.0
-14 1 1 49.41 7.44 7.73 0.0
-13 1 1 255.39 15.57 15.25 0.0
-12 1 1 2394.05 71.42 47.12 180.0
-11 1 1 188.76 7.14 13.66 180.0
-10 1 1 1214.61 38.36 34.31 180.0
-9 1 1 86.76 6.53 8.43 0.0
-8 1 1 1288.05 43.34 36.00 180.0
-7 1 1 5.45 3.00 1.93 0.0
-6 1 1 267.31 10.12 14.62 180.0
-5 1 1 828.35 23.75 30.04 180.0
-4 1 1 243.19 7.18 15.14 0.0
-3 1 1 1707.92 45.84 44.72 0.0
-2 1 1 2648.21 415.52 91.11 0.0
2 1 1 3682.81 356.85 94.45 180.0
3 1 1 584.26 11.98 26.36 180.0
4 1 1 12.23 2.24 3.16 180.0
5 1 1 1.56 2.04 0.10 0.0
6 1 1 1163.93 30.51 34.41 180.0
7 1 1 459.74 15.42 21.44 180.0
8 1 1 61.50 3.77 6.90 180.0
9 1 1 109.33 6.70 10.46 0.0
10 1 1 107.57 4.57 11.04 180.0
11 1 1 2232.51 92.32 45.72 180.0
12 1 1 0.41 4.54 2.35 180.0
13 1 1 46.29 4.80 6.59 180.0
14 1 1 252.95 18.32 17.20 0.0
15 1 1 54.93 19.65 6.40 180.0
16 1 1 0.00 71.42 5.31 0.0
-16 2 1 8.98 7.23 3.81 0.0
-15 2 1 73.60 12.32 9.26 180.0
-14 2 1 0.00 5.31 0.05 0.0
-13 2 1 196.89 14.60 13.36 0.0
-12 2 1 115.75 8.74 10.89 180.0
-11 2 1 119.95 5.14 11.00 0.0
-10 2 1 954.67 29.74 29.86 0.0
-9 2 1 4.60 3.02 1.46 0.0
-8 2 1 19.98 3.71 4.34 0.0
-7 2 1 11.98 3.12 3.17 0.0
-6 2 1 29.54 3.73 6.24 180.0
-5 2 1 35.03 4.03 5.08 0.0
-4 2 1 2005.04 59.64 47.43 0.0
-3 2 1 1426.64 43.64 40.70 180.0
-2 2 1 7676.99 258.05 87.52 0.0
-1 2 1 36.36 7.80 8.72 0.0
1 2 1 605.48 176.52 44.91 0.0
2 2 1 51048.95 1764.73 190.03 180.0
3 2 1 383.71 9.55 19.71 0.0
4 2 1 241.06 8.53 17.39 180.0
5 2 1 512.70 19.97 23.61 0.0
6 2 1 5332.18 181.07 70.84 180.0
7 2 1 1615.19 56.25 41.90 180.0
8 2 1 656.35 28.56 25.51 180.0
9 2 1 1462.97 59.73 37.53 0.0
10 2 1 21.30 5.89 4.48 180.0
11 2 1 319.29 16.59 17.16 180.0
12 2 1 292.14 16.21 16.39 0.0
13 2 1 20.50 6.01 5.19 180.0
14 2 1 38.18 12.74 6.91 0.0
15 2 1 133.93 17.20 11.66 180.0
16 2 1 0.00 23.32 0.76 0.0
-16 3 1 6.32 12.65 2.24 0.0
-15 3 1 70.26 14.32 7.96 180.0
-14 3 1 33.26 10.47 6.08 180.0
-13 3 1 22.18 8.16 5.70 0.0
-12 3 1 174.06 11.94 13.90 0.0
-11 3 1 188.19 15.67 14.06 180.0
-10 3 1 417.05 25.15 20.84 0.0
-9 3 1 73.55 5.96 8.69 180.0
-8 3 1 624.50 22.55 24.80 180.0
-7 3 1 110.92 5.13 11.00 180.0
-6 3 1 80.69 4.50 8.49 180.0
-5 3 1 185.45 8.36 13.70 0.0
-4 3 1 8.25 2.15 0.19 0.0
-3 3 1 1456.81 43.77 40.83 180.0
-2 3 1 29528.26 903.16 154.67 180.0
-1 3 1 33.08 2.79 6.20 180.0
0 3 1 2222.26 78.71 51.32 0.0
1 3 1 4109.35 119.02 66.05 0.0
2 3 1 1355.16 41.61 39.12 0.0
3 3 1 2942.28 96.78 56.77 180.0
4 3 1 3708.84 118.36 63.79 0.0
5 3 1 1470.67 53.31 39.85 180.0
6 3 1 26.99 7.62 4.23 180.0
7 3 1 91.30 9.98 10.24 0.0
8 3 1 0.00 5.03 0.22 0.0
9 3 1 22.13 5.59 5.81 0.0
10 3 1 6.48 5.54 2.42 0.0
11 3 1 344.97 24.89 18.97 0.0
12 3 1 407.60 23.08 19.49 0.0
13 3 1 456.76 24.49 20.97 180.0
14 3 1 0.00 9.30 1.08 0.0
15 3 1 94.95 20.28 10.35 0.0
16 3 1 10.16 32.33 4.88 0.0
-16 4 1 12.08 9.70 0.32 180.0
-15 4 1 54.45 14.33 8.84 0.0
-14 4 1 70.07 11.86 8.62 180.0
-13 4 1 32.12 9.28 5.33 0.0
-12 4 1 2356.21 106.75 47.11 180.0
-11 4 1 5.14 6.15 0.93 0.0
-10 4 1 3424.02 153.90 57.02 0.0
-9 4 1 0.00 6.20 0.76 0.0
-8 4 1 729.37 35.91 26.09 180.0
-7 4 1 79.82 4.05 10.32 180.0
-6 4 1 121.53 5.74 11.37 180.0
-5 4 1 56.16 6.31 7.70 0.0
-4 4 1 2638.82 84.41 53.96 180.0
-3 4 1 9574.68 274.15 98.08 180.0
-2 4 1 222.53 8.35 14.86 180.0
-1 4 1 125.16 5.94 11.11 180.0
0 4 1 10912.02 1943.36 284.83 180.0
1 4 1 8926.60 231.63 93.82 0.0
2 4 1 6874.28 193.24 85.50 0.0
3 4 1 3546.63 118.56 59.67 0.0
4 4 1 2737.74 81.32 52.41 180.0
5 4 1 84.44 7.97 8.56 180.0
6 4 1 782.30 32.40 28.31 180.0
7 4 1 3.30 8.39 4.24 0.0
8 4 1 11.57 6.43 1.00 180.0
9 4 1 25.07 9.35 5.16 180.0
10 4 1 1876.26 86.46 41.91 180.0
11 4 1 0.00 5.20 2.19 0.0
12 4 1 18.91 8.01 4.29 0.0
13 4 1 7.36 7.22 1.87 180.0
14 4 1 24.01 9.03 2.99 0.0
15 4 1 195.53 34.92 13.55 0.0
16 4 1 95.42 43.67 9.88 0.0
-16 5 1 84.92 34.68 0.12 0.0
-15 5 1 222.49 68.88 13.36 0.0
-14 5 1 514.23 93.76 18.12 0.0
-13 5 1 20.91 9.46 5.13 180.0
-12 5 1 101.83 13.49 12.20 180.0
-11 5 1 650.60 34.69 25.06 0.0
-10 5 1 1365.54 66.82 37.45 180.0
-9 5 1 1979.47 93.51 43.08 180.0
-8 5 1 5664.59 297.52 72.52 0.0
-7 5 1 211.56 9.67 15.77 180.0
-6 5 1 1055.11 40.01 31.57 0.0
-5 5 1 121.30 7.05 11.75 0.0
-4 5 1 967.26 33.35 31.93 180.0
-3 5 1 2983.11 88.32 56.98 180.0
-2 5 1 52.33 4.53 7.69 0.0
-1 5 1 12651.21 323.97 109.03 180.0
0 5 1 50107.36 1358.00 191.13 180.0
1 5 1 3301.92 82.93 59.17 0.0
2 5 1 26638.54 778.10 150.18 180.0
3 5 1 808.95 23.10 29.83 0.0
4 5 1 1318.12 45.25 37.51 180.0
5 5 1 1.57 3.04 1.67 0.0
6 5 1 7.36 4.56 2.95 0.0
7 5 1 11.35 7.45 5.85 0.0
8 5 1 32.17 7.80 6.19 180.0
9 5 1 658.02 38.81 25.85 180.0
10 5 1 0.00 6.58 0.34 180.0
11 5 1 17.27 7.75 1.39 180.0
12 5 1 141.22 16.55 10.82 180.0
13 5 1 166.16 14.97 12.13 180.0
14 5 1 33.00 15.80 4.33 0.0
15 5 1 129.27 23.33 11.34 0.0
-15 6 1 20.71 15.80 3.13 0.0
-14 6 1 231.34 28.38 15.71 0.0
-13 6 1 22.12 11.13 6.11 180.0
-12 6 1 1461.36 62.24 37.14 0.0
-11 6 1 436.61 26.97 21.28 180.0
-10 6 1 1430.73 74.62 37.02 180.0
-9 6 1 1099.72 54.53 33.13 0.0
-8 6 1 347.77 60.62 22.15 180.0
-7 6 1 511.15 20.09 23.42 180.0
-6 6 1 463.55 18.97 23.49 0.0
-5 6 1 8.19 3.23 1.69 0.0
-4 6 1 50.61 4.29 6.48 180.0
-3 6 1 101.22 5.34 8.90 180.0
-2 6 1 9549.54 268.92 97.06 0.0
-1 6 1 8581.04 216.25 92.67 180.0
0 6 1 43154.02 1093.03 181.69 0.0
1 6 1 30.54 4.83 4.64 180.0
2 6 1 1384.84 43.06 39.51 180.0
3 6 1 397.50 16.59 21.08 180.0
4 6 1 336.55 12.96 18.54 0.0
5 6 1 826.37 34.56 29.30 0.0
6 6 1 66.42 10.04 8.05 0.0
7 6 1 1231.60 60.08 33.74 0.0
8 6 1 712.92 40.27 25.93 180.0
9 6 1 2.75 7.33 0.00 0.0
10 6 1 1709.32 83.72 40.67 180.0
11 6 1 1231.95 68.59 34.42 180.0
12 6 1 2.28 8.27 1.37 0.0
13 6 1 4.24 12.03 3.12 0.0
14 6 1 0.00 14.41 1.57 0.0
15 6 1 266.82 32.11 16.13 180.0
-15 7 1 129.31 22.59 9.85 0.0
-14 7 1 102.16 35.50 10.21 180.0
-13 7 1 40.84 10.20 6.98 0.0
-12 7 1 1115.08 48.54 32.51 0.0
-11 7 1 53.47 10.05 7.01 180.0
-10 7 1 81.69 14.85 8.42 0.0
-9 7 1 254.08 17.30 14.56 180.0
-8 7 1 5.32 7.56 0.17 180.0
-7 7 1 257.87 10.80 16.66 180.0
-6 7 1 7.05 4.55 2.89 180.0
-5 7 1 198.05 9.68 13.73 180.0
-4 7 1 257.81 10.98 15.72 0.0
-3 7 1 163.74 7.87 12.78 180.0
-2 7 1 249.90 10.64 15.65 180.0
-1 7 1 566.73 16.10 24.39 0.0
0 7 1 39.95 5.11 7.17 0.0
1 7 1 1492.31 39.12 39.75 180.0
2 7 1 2833.47 75.45 54.89 0.0
3 7 1 146.75 8.86 12.27 0.0
4 7 1 1534.63 47.06 38.79 180.0
5 7 1 103.42 7.31 9.50 180.0
6 7 1 6176.56 202.15 76.54 0.0
7 7 1 345.37 22.30 18.54 0.0
8 7 1 4.12 10.96 2.56 180.0
9 7 1 297.91 19.30 16.87 0.0
10 7 1 530.16 27.99 21.58 180.0
11 7 1 1214.80 56.01 33.93 180.0
12 7 1 113.97 12.47 10.73 0.0
13 7 1 35.95 14.30 4.60 180.0
14 7 1 44.82 13.76 7.14 0.0
15 7 1 47.24 19.02 8.31 180.0
-15 8 1 80.58 17.74 8.70 0.0
-14 8 1 204.62 30.69 14.42 180.0
-13 8 1 48.47 27.89 9.20 180.0
-12 8 1 16.24 8.52 4.54 0.0
-11 8 1 8.59 7.89 1.86 180.0
-10 8 1 310.51 22.79 18.75 180.0
-9 8 1 27.58 12.79 5.57 180.0
-8 8 1 206.11 9.34 14.27 0.0
-7 8 1 91.14 7.14 9.27 0.0
-6 8 1 1758.97 80.25 41.21 180.0
-5 8 1 881.48 38.65 28.88 180.0
-4 8 1 269.43 10.88 15.85 180.0
-3 8 1 19.38 8.31 4.25 180.0
-2 8 1 1361.13 46.35 39.86 180.0
-1 8 1 2946.29 80.87 54.43 0.0
0 8 1 275.77 12.26 16.77 180.0
1 8 1 2563.92 64.10 52.50 180.0
2 8 1 5695.99 154.36 75.50 180.0
3 8 1 19.46 6.50 4.94 0.0
4 8 1 84.27 5.73 8.17 0.0
5 8 1 211.88 10.70 15.53 180.0
6 8 1 453.12 22.47 20.17 0.0
7 8 1 110.28 6.78 10.39 180.0
8 8 1 0.00 8.20 0.69 180.0
9 8 1 49.21 10.43 7.70 0.0
10 8 1 8.82 11.58 7.43 180.0
11 8 1 214.25 19.13 14.86 0.0
12 8 1 299.94 40.07 17.60 180.0
13 8 1 33.00 14.29 5.01 0.0
14 8 1 12.80 19.94 6.35 0.0
15 8 1 7.43 37.71 5.21 180.0
-15 9 1 19.70 22.26 1.88 0.0
-14 9 1 758.27 92.36 26.20 180.0
-13 9 1 229.72 28.69 15.84 0.0
-12 9 1 5.50 14.85 3.16 0.0
-11 9 1 104.21 14.35 10.68 0.0
-10 9 1 1344.21 76.31 35.21 0.0
-9 9 1 571.13 20.55 23.97 0.0
-8 9 1 700.12 31.00 25.78 180.0
-7 9 1 54.76 6.80 7.64 180.0
-6 9 1 13.14 6.61 4.16 0.0
-5 9 1 117.70 8.40 10.66 180.0
-4 9 1 4831.92 148.19 67.06 0.0
-3 9 1 3279.64 92.44 55.78 180.0
-2 9 1 12.59 6.17 1.96 0.0
-1 9 1 2917.44 70.45 54.98 0.0
0 9 1 1267.90 30.37 35.82 180.0
1 9 1 1076.16 25.19 33.09 180.0
2 9 1 4509.20 112.67 66.80 180.0
3 9 1 133.82 8.24 10.57 0.0
4 9 1 1638.57 49.07 40.02 180.0
5 9 1 136.68 8.28 11.60 180.0
6 9 1 715.67 29.87 26.48 180.0
7 9 1 7.53 4.04 3.04 180.0
8 9 1 665.25 19.36 26.67 180.0
9 9 1 18.52 9.18 5.36 180.0
10 9 1 25.64 10.84 6.48 0.0
11 9 1 196.74 17.66 14.99 180.0
12 9 1 305.15 59.28 18.60 0.0
13 9 1 35.98 10.79 4.88 180.0
14 9 1 384.39 49.29 18.00 180.0
15 9 1 28.60 26.83 8.10 180.0
-14 10 1 98.67 30.27 8.14 0.0
-13 10 1 469.81 54.69 18.88 180.0
-12 10 1 416.05 43.91 20.14 180.0
-11 10 1 4.47 10.70 3.90 180.0
-10 10 1 275.97 20.24 17.68 0.0
-9 10 1 4.58 3.34 0.78 180.0
-8 10 1 210.22 12.45 14.54 0.0
-7 10 1 1235.18 55.79 33.79 0.0
-6 10 1 3.48 5.74 1.62 0.0
-5 10 1 451.92 22.02 19.59 180.0
-4 10 1 979.25 29.16 30.78 0.0
-3 10 1 2947.30 76.19 53.88 180.0
-2 10 1 389.07 13.55 18.96 180.0
-1 10 1 1467.02 35.20 39.33 0.0
0 10 1 1016.17 25.10 30.78 180.0
1 10 1 529.81 16.19 23.59 180.0
2 10 1 2851.22 65.71 53.60 0.0
3 10 1 1656.16 42.44 41.02 0.0
4 10 1 605.03 21.18 24.71 180.0
5 10 1 76.59 6.97 10.07 180.0
6 10 1 173.38 10.50 12.79 180.0
7 10 1 119.87 15.60 9.96 180.0
8 10 1 264.93 13.14 15.85 180.0
9 10 1 862.76 46.84 27.99 180.0
10 10 1 44.18 10.92 8.22 0.0
11 10 1 934.44 62.83 30.87 0.0
12 10 1 11.58 14.73 3.09 0.0
13 10 1 20.05 13.93 3.15 180.0
14 10 1 261.18 37.43 13.66 0.0
-14 11 1 150.41 30.05 10.45 0.0
-13 11 1 11.63 12.34 1.67 180.0
-12 11 1 231.93 25.90 13.53 180.0
-11 11 1 59.33 15.05 9.85 0.0
-10 11 1 15.02 11.52 3.72 0.0
-9 11 1 885.05 36.19 29.71 180.0
-8 11 1 348.08 20.12 19.16 0.0
-7 11 1 634.94 31.93 24.08 0.0
-6 11 1 101.66 7.80 10.29 0.0
-5 11 1 12.61 5.58 2.59 0.0
-4 11 1 298.71 13.35 16.45 0.0
-3 11 1 14.72 7.09 3.69 180.0
-2 11 1 1961.10 45.99 42.31 0.0
-1 11 1 3217.04 74.60 55.00 180.0
0 11 1 4210.73 90.18 63.39 180.0
1 11 1 13.94 7.47 0.56 180.0
2 11 1 309.91 11.97 16.66 180.0
3 11 1 34.61 9.16 4.25 0.0
4 11 1 2347.94 67.45 46.89 0.0
5 11 1 225.95 11.52 14.96 0.0
6 11 1 50.96 6.66 7.47 180.0
7 11 1 8.48 4.36 0.42 180.0
8 11 1 359.79 14.61 19.96 180.0
9 11 1 1005.06 53.33 30.80 180.0
10 11 1 64.39 27.48 9.80 0.0
11 11 1 25.58 11.00 4.97 180.0
12 11 1 379.26 36.63 19.08 180.0
13 11 1 80.34 26.28 8.52 180.0
14 11 1 47.70 22.88 6.89 0.0
-14 12 1 74.87 20.56 10.12 0.0
-13 12 1 83.57 23.23 8.75 0.0
-12 12 1 179.35 19.46 12.34 0.0
-11 12 1 2.70 12.62 0.17 180.0
-10 12 1 125.83 10.64 10.71 180.0
-9 12 1 75.36 12.14 7.50 0.0
-8 12 1 245.35 13.06 15.22 180.0
-7 12 1 69.65 8.43 8.65 0.0
-6 12 1 288.56 16.07 16.56 0.0
-5 12 1 29.75 8.00 6.67 0.0
-4 12 1 13.24 5.23 0.70 180.0
-3 12 1 202.64 10.42 13.89 0.0
-2 12 1 1312.06 40.51 33.77 180.0
-1 12 1 1472.19 38.86 38.57 180.0
0 12 1 684.01 18.74 25.87 0.0
1 12 1 466.70 16.98 20.65 0.0
2 12 1 5034.88 130.19 70.26 180.0
3 12 1 91.12 8.85 8.85 180.0
4 12 1 249.51 13.35 15.39 0.0
5 12 1 389.29 17.64 19.28 0.0
6 12 1 22.37 6.33 2.70 180.0
7 12 1 319.34 17.20 18.76 0.0
8 12 1 0.71 4.07 0.17 0.0
9 12 1 100.32 14.20 9.21 0.0
10 12 1 20.41 10.93 4.52 0.0
11 12 1 15.51 20.77 0.69 0.0
12 12 1 6.79 24.73 7.20 0.0
13 12 1 0.00 19.53 0.14 180.0
14 12 1 13.47 17.82 6.96 180.0
-13 13 1 31.18 26.52 4.65 0.0
-12 13 1 54.41 16.08 8.51 0.0
-11 13 1 650.09 47.04 23.51 180.0
-10 13 1 140.77 11.21 10.77 0.0
-9 13 1 414.54 22.64 20.28 180.0
-8 13 1 67.74 8.03 9.01 0.0
-7 13 1 8.22 7.24 2.56 180.0
-6 13 1 73.96 8.73 9.70 0.0
-5 13 1 20.89 6.04 4.19 0.0
-4 13 1 40.38 13.54 6.67 180.0
-3 13 1 870.04 29.69 28.91 0.0
-2 13 1 52.18 7.21 6.68 0.0
-1 13 1 187.39 11.85 13.37 180.0
0 13 1 60.54 10.06 6.43 0.0
1 13 1 273.74 13.56 15.97 0.0
2 13 1 1036.50 32.76 32.32 0.0
3 13 1 29.51 7.23 3.97 0.0
4 13 1 189.75 18.96 12.92 180.0
5 13 1 21.60 5.88 5.27 180.0
6 13 1 69.72 8.28 7.32 0.0
7 13 1 106.41 17.14 10.09 180.0
8 13 1 13.81 6.38 5.04 180.0
9 13 1 28.35 4.37 5.06 180.0
10 13 1 852.44 80.00 28.26 180.0
11 13 1 75.39 20.82 9.09 0.0
12 13 1 31.58 37.33 6.94 180.0
13 13 1 0.00 30.07 1.78 180.0
-13 14 1 12.10 36.28 0.77 180.0
-12 14 1 105.85 25.94 9.01 180.0
-11 14 1 47.82 23.52 3.74 0.0
-10 14 1 38.32 14.33 6.43 0.0
-9 14 1 606.92 29.00 24.03 180.0
-8 14 1 28.72 6.64 5.37 0.0
-7 14 1 204.35 12.78 14.38 0.0
-6 14 1 22.64 9.46 5.06 180.0
-5 14 1 7.91 9.16 4.13 0.0
-4 14 1 18.00 7.26 4.57 0.0
-3 14 1 345.63 16.57 19.91 0.0
-2 14 1 280.98 16.52 18.06 0.0
-1 14 1 515.58 18.59 23.15 180.0
0 14 1 2423.79 78.68 47.57 180.0
1 14 1 114.66 12.31 10.10 0.0
2 14 1 12.17 6.78 3.67 180.0
3 14 1 279.46 14.82 16.64 180.0
4 14 1 202.71 15.55 14.17 0.0
5 14 1 93.47 13.60 9.90 180.0
6 14 1 413.63 20.13 20.32 0.0
7 14 1 18.66 8.71 5.22 180.0
8 14 1 13.68 6.18 0.08 180.0
9 14 1 81.32 6.94 8.74 0.0
10 14 1 0.00 33.55 5.98 180.0
11 14 1 11.04 14.18 2.21 180.0
12 14 1 13.30 14.32 5.56 180.0
13 14 1 32.34 23.68 2.67 0.0
-12 15 1 61.37 23.86 8.37 180.0
-11 15 1 44.98 41.10 6.12 0.0
-10 15 1 21.65 12.39 3.74 0.0
-9 15 1 17.65 10.36 3.36 180.0
-8 15 1 46.38 8.34 6.90 0.0
-7 15 1 1652.07 79.19 38.86 180.0
-6 15 1 84.99 9.24 9.67 180.0
-5 15 1 46.55 7.19 6.66 180.0
-4 15 1 11.40 7.35 2.31 180.0
-3 15 1 0.00 7.85 2.19 180.0
-2 15 1 2403.70 82.35 49.18 0.0
-1 15 1 25.52 7.55 5.81 180.0
0 15 1 57.12 13.28 8.19 0.0
1 15 1 242.02 13.63 15.84 0.0
2 15 1 2182.71 78.18 47.60 180.0
3 15 1 212.41 15.10 14.33 0.0
4 15 1 164.91 15.47 13.96 180.0
5 15 1 47.75 8.91 6.06 180.0
6 15 1 766.40 32.08 25.95 180.0
7 15 1 587.64 27.73 24.00 180.0
8 15 1 15.11 7.89 3.94 0.0
9 15 1 7.44 5.42 1.79 180.0
10 15 1 233.51 16.47 15.17 180.0
11 15 1 0.00 16.44 2.26 0.0
12 15 1 13.19 21.38 5.07 0.0
-12 16 1 23.83 19.38 5.46 0.0
-11 16 1 30.31 24.72 3.82 180.0
-10 16 1 212.60 48.89 17.35 180.0
-9 16 1 886.48 56.79 26.43 0.0
-8 16 1 258.63 15.11 16.68 0.0
-7 16 1 325.80 20.78 17.51 0.0
-6 16 1 89.88 12.71 8.62 0.0
-5 16 1 196.64 13.41 13.90 0.0
-4 16 1 124.89 14.18 10.04 0.0
-3 16 1 139.31 12.52 11.57 180.0
-2 16 1 1175.83 44.43 33.22 0.0
-1 16 1 203.40 15.28 14.94 180.0
0 16 1 1079.28 40.45 30.89 0.0
1 16 1 353.33 20.09 18.71 180.0
2 16 1 4301.34 151.47 62.59 0.0
3 16 1 50.07 9.77 8.70 0.0
4 16 1 145.66 17.25 13.35 180.0
5 16 1 55.65 10.16 8.57 180.0
6 16 1 17.08 11.28 1.15 0.0
7 16 1 250.36 15.07 14.57 180.0
8 16 1 600.12 37.73 25.14 180.0
9 16 1 34.13 14.34 5.05 180.0
10 16 1 1.30 8.75 0.73 0.0
11 16 1 69.76 25.54 7.50 180.0
-11 17 1 84.58 43.16 10.51 0.0
-10 17 1 64.02 19.88 7.40 0.0
-9 17 1 274.98 30.24 16.68 180.0
-8 17 1 0.00 13.00 2.10 180.0
-7 17 1 225.55 21.31 14.55 0.0
-6 17 1 204.51 15.88 13.82 180.0
-5 17 1 42.02 8.73 5.56 0.0
-4 17 1 29.18 9.17 4.51 0.0
-3 17 1 242.27 14.20 15.16 0.0
-2 17 1 11.94 9.39 2.64 180.0
-1 17 1 728.40 34.20 27.24 180.0
0 17 1 601.79 27.39 24.74 0.0
1 17 1 723.55 33.51 26.22 180.0
2 17 1 150.80 12.96 13.26 180.0
3 17 1 4.38 12.89 4.30 0.0
4 17 1 340.60 23.09 18.55 0.0
5 17 1 0.00 10.38 0.95 0.0
6 17 1 56.79 14.18 7.92 0.0
7 17 1 21.81 8.22 2.06 180.0
8 17 1 92.51 19.16 7.71 180.0
9 17 1 218.10 31.01 14.73 0.0
10 17 1 0.00 20.28 2.15 180.0
11 17 1 0.00 32.86 1.68 180.0
-10 18 1 76.20 23.97 6.66 180.0
-9 18 1 35.45 15.01 5.65 0.0
-8 18 1 8.61 13.52 3.42 180.0
-7 18 1 378.45 31.04 18.65 180.0
-6 18 1 16.64 9.83 5.64 0.0
-5 18 1 1.66 11.26 4.29 0.0
-4 18 1 63.78 12.17 8.40 0.0
-3 18 1 26.18 10.31 3.17 180.0
-2 18 1 874.23 42.44 30.54 180.0
-1 18 1 4.46 9.23 1.48 180.0
0 18 1 252.39 20.68 15.62 0.0
1 18 1 194.58 14.01 13.14 0.0
2 18 1 191.87 23.14 12.11 0.0
3 18 1 4.12 10.28 0.26 180.0
4 18 1 113.96 14.37 11.90 0.0
5 18 1 0.00 15.00 3.84 0.0
6 18 1 32.07 19.84 7.11 180.0
7 18 1 491.76 34.13 20.48 180.0
8 18 1 206.67 25.26 14.41 0.0
9 18 1 23.86 17.71 5.46 0.0
10 18 1 5.01 9.55 2.81 0.0
-9 19 1 280.03 26.49 15.45 0.0
-8 19 1 31.58 14.83 3.07 0.0
-7 19 1 146.15 25.87 11.59 0.0
-6 19 1 0.23 11.51 2.45 180.0
-5 19 1 222.40 17.03 14.00 0.0
-4 19 1 71.48 12.91 8.30 0.0
-3 19 1 854.62 42.58 27.90 180.0
-2 19 1 622.37 31.69 24.47 180.0
-1 19 1 0.00 12.31 1.33 180.0
0 19 1 37.85 12.35 2.92 0.0
1 19 1 101.78 13.14 10.50 180.0
2 19 1 360.08 24.25 19.67 180.0
3 19 1 12.99 9.06 3.29 0.0
4 19 1 775.85 39.48 27.93 180.0
5 19 1 28.00 14.76 5.98 180.0
6 19 1 0.00 20.29 1.77 180.0
7 19 1 15.59 10.42 5.72 180.0
8 19 1 48.16 15.19 8.04 180.0
9 19 1 42.95 43.17 7.49 180.0
-8 20 1 152.03 54.69 15.21 180.0
-7 20 1 0.00 15.38 1.08 0.0
-6 20 1 54.23 21.18 4.70 0.0
-5 20 1 0.00 13.84 0.52 0.0
-4 20 1 235.05 23.25 15.37 0.0
-3 20 1 194.38 19.26 13.10 180.0
-2 20 1 450.59 27.67 19.80 0.0
-1 20 1 361.48 30.58 19.50 180.0
0 20 1 0.00 10.35 1.56 180.0
1 20 1 18.24 13.55 5.92 0.0
2 20 1 281.78 25.03 17.82 0.0
3 20 1 234.83 18.51 15.46 0.0
4 20 1 213.90 22.69 13.27 0.0
5 20 1 420.87 43.52 16.38 0.0
6 20 1 66.91 17.30 7.47 180.0
7 20 1 113.31 28.25 10.10 0.0
8 20 1 60.79 33.64 0.98 0.0
-7 21 1 27.99 22.26 6.64 180.0
-6 21 1 199.22 27.85 13.59 180.0
-5 21 1 490.75 48.50 18.80 0.0
-4 21 1 314.06 26.30 16.81 180.0
-3 21 1 398.34 35.82 18.55 180.0
-2 21 1 229.23 21.68 16.36 0.0
-1 21 1 21.08 25.12 0.28 180.0
0 21 1 120.62 16.75 12.57 180.0
1 21 1 532.78 35.96 23.82 0.0
2 21 1 128.32 18.56 11.12 0.0
3 21 1 398.71 30.91 20.67 180.0
4 21 1 0.00 16.03 3.44 0.0
5 21 1 22.16 15.73 6.64 180.0
6 21 1 5.66 26.42 0.57 0.0
7 21 1 20.14 21.13 1.13 180.0
-5 22 1 4.55 31.33 3.48 0.0
-4 22 1 164.01 29.83 14.86 180.0
-3 22 1 30.68 22.93 7.58 180.0
-2 22 1 11.44 17.37 3.18 0.0
-1 22 1 79.44 18.37 7.32 180.0
0 22 1 4.55 12.78 4.93 0.0
1 22 1 198.59 36.47 12.53 180.0
2 22 1 29.90 14.34 7.60 180.0
3 22 1 462.76 35.82 21.22 0.0
4 22 1 0.00 14.50 2.60 0.0
5 22 1 18.57 20.08 3.57 0.0
-3 23 1 112.68 21.31 10.97 0.0
-2 23 1 16.60 33.61 7.08 180.0
-1 23 1 14.32 17.87 0.09 0.0
0 23 1 61.31 26.67 8.91 180.0
1 23 1 37.88 17.81 9.61 0.0
2 23 1 28.16 19.50 4.52 0.0
3 23 1 0.00 23.51 0.35 0.0
-16 0 2 17.09 43.97 0.05 0.0
-15 0 2 36.49 11.35 6.18 180.0
-14 0 2 13.74 5.34 4.50 180.0
-13 0 2 179.67 10.31 14.44 180.0
-12 0 2 33.90 5.56 5.13 180.0
-11 0 2 19.80 6.27 3.42 0.0
-10 0 2 844.77 42.99 28.67 0.0
-9 0 2 3196.58 144.50 56.18 180.0
-8 0 2 2194.38 85.12 48.25 180.0
-7 0 2 674.57 30.68 26.39 0.0
-6 0 2 2531.71 92.52 50.92 180.0
-5 0 2 717.11 24.36 27.11 180.0
-4 0 2 140.17 7.68 12.45 180.0
-3 0 2 105.75 7.75 11.24 0.0
-2 0 2 39363.45 3029.14 174.18 180.0
1 0 2 1330.50 136.55 48.25 0.0
2 0 2 50.59 3.62 7.44 180.0
3 0 2 1911.87 48.98 43.73 0.0
4 0 2 2058.88 62.15 45.15 180.0
5 0 2 6670.06 232.38 80.34 180.0
6 0 2 130.04 7.20 11.44 0.0
7 0 2 112.13 7.48 10.40 180.0
8 0 2 1840.95 76.19 41.95 0.0
9 0 2 3607.17 143.93 57.70 0.0
10 0 2 914.05 46.23 30.42 180.0
11 0 2 244.39 13.63 14.16 0.0
12 0 2 109.23 5.21 9.95 0.0
13 0 2 70.42 18.91 4.53 0.0
14 0 2 289.38 48.47 16.11 180.0
15 0 2 136.84 51.74 8.19 0.0
16 0 2 64.54 60.11 7.59 180.0
-16 1 2 64.19 19.59 5.01 180.0
-15 1 2 113.23 15.68 10.43 180.0
-14 1 2 5.22 2.86 2.28 0.0
-13 1 2 99.89 8.37 10.33 180.0
-12 1 2 2819.41 79.98 51.40 180.0
-11 1 2 174.70 7.47 12.03 0.0
-10 1 2 154.78 11.91 12.36 0.0
-9 1 2 136.36 8.44 12.06 0.0
-8 1 2 516.10 18.62 22.03 0.0
-7 1 2 146.41 7.65 13.27 180.0
-6 1 2 89.26 4.75 10.35 180.0
-5 1 2 77.19 3.67 7.73 180.0
-4 1 2 1031.65 27.84 33.49 180.0
-3 1 2 2572.88 60.86 55.35 180.0
-2 1 2 270.58 18.23 18.07 0.0
-1 1 2 783.41 53.12 33.79 0.0
1 1 2 65.34 4.76 9.58 180.0
2 1 2 4048.00 79.46 65.16 180.0
3 1 2 361.43 7.92 20.28 0.0
4 1 2 815.72 16.56 30.13 180.0
5 1 2 63.36 3.19 8.04 0.0
6 1 2 7668.98 201.25 83.55 180.0
7 1 2 888.02 25.62 29.00 180.0
8 1 2 574.57 17.68 21.68 0.0
9 1 2 655.50 21.72 25.48 180.0
10 1 2 734.24 18.68 27.32 180.0
11 1 2 2306.08 109.43 48.70 0.0
12 1 2 31.63 8.52 6.37 180.0
13 1 2 64.78 6.59 8.92 180.0
14 1 2 28.22 10.00 4.70 0.0
15 1 2 0.00 23.34 5.77 0.0
16 1 2 0.00 61.35 8.98 180.0
-16 2 2 18.24 10.29 6.17 0.0
-15 2 2 107.68 21.53 9.51 180.0
-14 2 2 50.81 7.73 8.28 0.0
-13 2 2 129.74 9.54 11.56 180.0
-12 2 2 663.71 17.91 25.34 0.0
-11 2 2 3044.73 90.44 53.84 180.0
-10 2 2 397.42 17.39 20.15 180.0
-9 2 2 164.20 8.09 13.11 0.0
-8 2 2 56.94 5.23 6.98 180.0
-7 2 2 265.24 10.75 16.38 0.0
-6 2 2 71.63 4.92 8.98 0.0
-5 2 2 1552.15 42.81 40.24 0.0
-4 2 2 32.45 2.82 6.06 0.0
-3 2 2 3010.97 82.80 57.72 180.0
-2 2 2 612.96 18.76 25.20 180.0
-1 2 2 467.54 30.68 22.51 180.0
0 2 2 0.00 2.00 1.27 180.0
1 2 2 2901.65 77.21 58.16 0.0
2 2 2 522.09 12.41 24.88 180.0
3 2 2 7976.47 185.25 90.70 180.0
4 2 2 367.82 9.64 18.61 0.0
5 2 2 0.01 4.43 1.83 180.0
6 2 2 5121.51 157.95 71.55 180.0
7 2 2 153.99 9.79 13.22 180.0
8 2 2 83.97 6.26 7.76 180.0
9 2 2 35.54 5.70 6.36 0.0
10 2 2 0.00 6.12 1.15 180.0
11 2 2 149.40 13.34 12.42 180.0
12 2 2 127.97 11.13 10.97 180.0
13 2 2 578.55 37.75 24.27 0.0
14 2 2 235.96 25.73 14.82 180.0
15 2 2 13.30 7.04 2.44 0.0
16 2 2 0.00 31.96 1.14 180.0
-16 3 2 64.13 39.80 0.69 180.0
-15 3 2 0.00 11.95 0.92 180.0
-14 3 2 100.94 13.44 10.06 0.0
-13 3 2 2.73 7.42 2.35 180.0
-12 3 2 85.76 9.54 10.53 0.0
-11 3 2 4.36 2.79 0.77 180.0
-10 3 2 86.00 5.69 9.36 0.0
-9 3 2 7.54 3.18 2.20 180.0
-8 3 2 7.23 7.74 1.55 0.0
-7 3 2 2514.93 84.74 49.78 180.0
-6 3 2 3425.20 114.89 56.74 0.0
-5 3 2 5.25 2.71 2.00 180.0
-4 3 2 17.72 2.84 2.76 180.0
-3 3 2 4292.27 126.92 68.84 180.0
-2 3 2 3074.38 81.68 56.77 0.0
-1 3 2 24343.93 616.54 142.50 0.0
1 3 2 3160.52 80.98 58.93 180.0
2 3 2 9158.41 252.37 96.21 0.0
3 3 2 7.50 2.19 1.33 0.0
4 3 2 2047.07 50.87 48.61 180.0
5 3 2 155.48 8.41 12.74 0.0
6 3 2 100.93 7.49 7.99 180.0
7 3 2 254.45 14.00 14.30 0.0
8 3 2 158.36 11.71 12.34 0.0
9 3 2 549.72 28.68 23.54 180.0
10 3 2 225.71 15.35 14.26 180.0
11 3 2 83.90 15.55 8.22 0.0
12 3 2 290.32 19.80 16.75 180.0
13 3 2 21.18 9.70 5.00 180.0
14 3 2 0.00 9.63 0.99 0.0
15 3 2 98.93 15.29 9.69 180.0
16 3 2 0.00 26.98 4.46 0.0
-16 4 2 21.60 14.02 5.58 180.0
-15 4 2 60.48 23.64 6.83 0.0
-14 4 2 184.63 29.54 13.25 180.0
-13 4 2 49.82 11.04 7.87 180.0
-12 4 2 6.38 8.12 1.14 0.0
-11 4 2 1538.16 69.61 37.56 180.0
-10 4 2 230.27 11.99 15.68 0.0
-9 4 2 1598.24 58.07 38.38 0.0
-8 4 2 157.91 6.92 12.92 0.0
-7 4 2 220.38 11.34 15.02 0.0
-6 4 2 33.53 3.21 5.62 180.0
-5 4 2 100.10 5.22 10.08 0.0
-4 4 2 2871.79 96.50 56.54 180.0
-3 4 2 4626.89 147.45 70.12 180.0
-2 4 2 222.00 8.08 16.06 180.0
-1 4 2 2512.78 61.76 54.35 180.0
0 4 2 15429.49 357.01 118.26 180.0
1 4 2 8448.37 210.64 92.05 0.0
2 4 2 7360.65 187.96 86.86 0.0
3 4 2 6350.41 200.95 81.36 180.0
4 4 2 674.00 15.92 29.04 0.0
5 4 2 90.23 3.15 9.00 180.0
6 4 2 251.99 12.68 17.05 180.0
7 4 2 9.70 7.47 1.87 180.0
8 4 2 4.26 5.63 4.02 180.0
9 4 2 146.77 11.30 12.35 180.0
10 4 2 1101.35 56.77 32.06 0.0
11 4 2 128.14 11.25 11.00 0.0
12 4 2 0.00 10.12 2.98 180.0
13 4 2 112.56 25.01 11.52 0.0
14 4 2 0.00 13.31 0.52 0.0
15 4 2 56.36 13.07 6.40 0.0
-16 5 2 0.00 11.04 0.81 180.0
-15 5 2 282.07 53.10 16.27 0.0
-14 5 2 0.00 8.71 1.89 180.0
-13 5 2 121.06 13.89 10.88 0.0
-12 5 2 799.80 42.59 26.46 0.0
-11 5 2 1.11 9.43 1.24 0.0
-10 5 2 1988.58 101.39 43.92 180.0
-9 5 2 167.12 7.80 12.62 0.0
-8 5 2 112.44 6.28 9.32 0.0
-7 5 2 1251.40 48.00 35.38 180.0
-6 5 2 1269.18 47.31 34.18 0.0
-5 5 2 202.16 7.46 15.24 0.0
-4 5 2 31.05 4.83 4.85 0.0
-3 5 2 595.55 17.58 24.47 180.0
-2 5 2 242.89 8.85 14.78 0.0
-1 5 2 7878.91 198.36 87.93 0.0
0 5 2 3581.78 86.27 61.75 0.0
1 5 2 12905.54 317.26 110.57 180.0
2 5 2 1246.47 33.17 37.50 0.0
3 5 2 794.65 23.26 30.01 0.0
4 5 2 5975.55 209.11 75.55 180.0
5 5 2 505.62 15.15 22.46 0.0
6 5 2 517.69 21.90 21.57 0.0
7 5 2 157.79 14.84 12.09 0.0
8 5 2 172.77 16.23 14.71 180.0
9 5 2 0.20 11.58 0.68 180.0
10 5 2 3.11 8.87 1.77 180.0
11 5 2 1254.65 59.58 34.19 180.0
12 5 2 388.17 21.18 19.99 180.0
13 5 2 585.15 31.63 24.20 0.0
14 5 2 171.68 24.25 12.92 180.0
15 5 2 166.30 25.34 11.95 180.0
-15 6 2 113.53 24.23 8.83 0.0
-14 6 2 8.47 14.68 0.41 180.0
-13 6 2 197.38 16.42 13.85 180.0
-12 6 2 237.30 16.99 14.83 180.0
-11 6 2 121.86 13.89 11.03 0.0
-10 6 2 1021.40 57.36 31.85 0.0
-9 6 2 332.29 13.05 17.41 180.0
-8 6 2 138.54 8.08 11.20 0.0
-7 6 2 598.63 27.90 23.87 0.0
-6 6 2 202.85 11.34 14.66 180.0
-5 6 2 3333.54 121.86 55.35 180.0
-4 6 2 31.74 3.96 4.08 180.0
-3 6 2 3.39 3.45 1.42 180.0
-2 6 2 7.01 5.06 2.51 180.0
-1 6 2 4049.70 104.57 65.72 0.0
0 6 2 1981.93 46.61 45.10 0.0
1 6 2 23.64 4.50 5.05 0.0
2 6 2 132.23 6.59 11.61 0.0
3 6 2 1186.58 31.93 35.38 0.0
4 6 2 1081.95 37.66 32.72 180.0
5 6 2 2177.09 70.82 45.26 180.0
6 6 2 670.65 19.40 24.96 0.0
7 6 2 9.62 6.78 4.39 180.0
8 6 2 55.31 9.52 8.89 180.0
9 6 2 959.87 50.80 31.65 180.0
10 6 2 596.59 33.00 22.61 0.0
11 6 2 663.12 38.13 25.60 0.0
12 6 2 22.41 16.98 5.72 180.0
13 6 2 63.98 10.82 9.43 180.0
14 6 2 71.18 28.12 7.34 0.0
15 6 2 0.00 20.26 3.26 0.0
-15 7 2 0.00 13.80 2.98 0.0
-14 7 2 17.72 14.56 5.48 180.0
-13 7 2 27.01 10.01 4.49 0.0
-12 7 2 579.26 33.29 22.84 180.0
-11 7 2 12.80 11.83 3.22 0.0
-10 7 2 53.23 9.53 6.70 0.0
-9 7 2 344.01 15.09 18.44 0.0
-8 7 2 1856.99 59.04 42.30 0.0
-7 7 2 3.53 3.29 2.86 0.0
-6 7 2 674.49 26.69 26.17 180.0
-5 7 2 271.97 11.97 16.21 180.0
-4 7 2 147.81 7.91 11.48 180.0
-3 7 2 681.68 23.48 26.78 0.0
-2 7 2 3107.89 86.94 55.25 0.0
-1 7 2 4739.86 124.13 69.85 180.0
0 7 2 1938.07 46.51 44.86 180.0
1 7 2 271.32 14.66 16.58 0.0
2 7 2 6.78 4.52 3.69 180.0
3 7 2 3.06 6.18 0.59 180.0
4 7 2 303.47 11.21 17.42 0.0
5 7 2 130.98 7.85 10.28 0.0
6 7 2 283.12 11.33 16.97 180.0
7 7 2 661.63 31.12 24.98 180.0
8 7 2 6.56 8.36 0.35 0.0
9 7 2 219.14 22.24 14.53 180.0
10 7 2 96.36 10.44 9.82 180.0
11 7 2 79.25 13.82 7.52 180.0
12 7 2 261.16 22.21 14.91 0.0
13 7 2 52.90 28.53 8.68 0.0
14 7 2 16.40 16.57 3.77 180.0
15 7 2 16.96 16.72 2.75 0.0
-15 8 2 3.40 11.99 1.31 0.0
-14 8 2 3.35 19.28 3.64 0.0
-13 8 2 24.43 11.25 4.50 0.0
-12 8 2 263.12 26.05 16.61 0.0
-11 8 2 0.00 13.94 0.90 180.0
-10 8 2 847.71 43.04 28.63 180.0
-9 8 2 414.77 17.70 19.58 180.0
-8 8 2 47.97 5.78 7.85 0.0
-7 8 2 229.48 11.29 14.77 0.0
-6 8 2 14.96 4.11 2.41 180.0
-5 8 2 67.72 6.17 8.38 180.0
-4 8 2 205.17 10.06 14.33 0.0
-3 8 2 65.60 5.99 6.25 180.0
-2 8 2 139.45 8.62 12.46 180.0
-1 8 2 1365.73 35.11 38.03 0.0
0 8 2 265.81 10.34 17.20 0.0
1 8 2 6646.59 163.57 81.84 180.0
2 8 2 5436.59 131.73 72.28 180.0
3 8 2 4139.92 113.16 63.97 0.0
4 8 2 1007.75 32.34 29.54 0.0
5 8 2 65.47 7.14 7.46 0.0
6 8 2 23.14 4.17 5.25 0.0
7 8 2 3.72 4.21 1.40 180.0
8 8 2 0.00 9.28 0.26 180.0
9 8 2 55.35 11.73 7.48 180.0
10 8 2 90.01 12.29 7.40 0.0
11 8 2 222.75 19.90 14.34 180.0
12 8 2 136.48 21.08 11.15 180.0
13 8 2 1.94 18.86 0.93 180.0
14 8 2 12.15 30.59 2.73 0.0
15 8 2 35.42 19.04 7.46 180.0
-15 9 2 6.55 14.67 2.52 180.0
-14 9 2 19.05 18.67 2.68 180.0
-13 9 2 18.19 13.40 4.82 0.0
-12 9 2 10.13 14.47 2.95 0.0
-11 9 2 19.71 13.04 5.28 0.0
-10 9 2 4775.57 115.15 67.00 0.0
-9 9 2 35.86 4.35 6.43 180.0
-8 9 2 94.40 11.50 9.59 180.0
-7 9 2 160.55 13.68 11.72 0.0
-6 9 2 24.70 8.96 5.40 0.0
-5 9 2 36.22 5.00 6.32 180.0
-4 9 2 8.94 4.89 2.47 180.0
-3 9 2 828.01 27.65 28.05 0.0
-2 9 2 467.61 16.21 22.34 0.0
-1 9 2 16.35 7.32 2.67 180.0
0 9 2 5500.89 113.57 73.26 0.0
1 9 2 2207.82 54.71 47.88 0.0
2 9 2 712.04 21.65 26.65 180.0
3 9 2 6329.26 166.90 78.66 180.0
4 9 2 80.53 6.98 7.90 0.0
5 9 2 541.11 21.21 22.87 180.0
6 9 2 32.97 5.31 7.33 180.0
7 9 2 171.64 9.42 12.93 0.0
8 9 2 381.28 29.78 20.69 0.0
9 9 2 212.39 15.75 15.71 0.0
10 9 2 357.64 25.22 19.52 0.0
11 9 2 0.00 9.31 3.68 180.0
12 9 2 105.30 14.06 9.08 0.0
13 9 2 51.58 15.42 7.27 180.0
14 9 2 84.80 22.65 7.38 180.0
-14 10 2 464.38 55.74 20.41 180.0
-13 10 2 6.26 12.58 2.40 180.0
-12 10 2 65.66 16.96 8.56 180.0
-11 10 2 215.54 18.11 14.07 0.0
-10 10 2 411.42 21.32 20.60 0.0
-9 10 2 4.75 3.60 2.85 180.0
-8 10 2 10.82 4.49 1.17 0.0
-7 10 2 69.88 9.12 8.27 180.0
-6 10 2 364.87 17.55 18.35 180.0
-5 10 2 84.86 7.55 8.97 0.0
-4 10 2 389.60 21.49 20.77 180.0
-3 10 2 116.48 11.22 10.90 180.0
-2 10 2 1339.08 37.11 35.83 180.0
-1 10 2 758.88 23.08 28.15 180.0
0 10 2 4494.39 113.19 64.72 180.0
1 10 2 328.31 12.76 18.17 0.0
2 10 2 2730.39 64.16 52.14 0.0
3 10 2 2435.47 66.68 50.62 0.0
4 10 2 263.12 11.40 15.39 0.0
5 10 2 13.07 9.09 4.36 180.0
6 10 2 1007.33 37.92 30.54 0.0
7 10 2 26.21 7.48 5.49 180.0
8 10 2 318.42 14.62 17.77 0.0
9 10 2 1285.35 63.01 34.58 0.0
10 10 2 0.00 8.79 1.33 180.0
11 10 2 58.52 17.72 6.68 0.0
12 10 2 1223.23 91.16 33.93 0.0
13 10 2 24.51 33.19 0.46 180.0
14 10 2 30.19 39.95 5.29 180.0
-14 11 2 73.24 24.69 7.77 0.0
-13 11 2 63.59 16.36 5.82 180.0
-12 11 2 204.70 24.00 14.97 180.0
-11 11 2 289.68 27.45 16.06 0.0
-10 11 2 157.18 13.67 12.04 0.0
-9 11 2 530.06 30.99 21.86 180.0
-8 11 2 152.32 17.59 10.89 0.0
-7 11 2 1.03 5.30 2.50 180.0
-6 11 2 26.75 9.79 5.65 180.0
-5 11 2 310.92 16.66 18.02 180.0
-4 11 2 12.05 9.50 2.36 0.0
-3 11 2 336.64 13.79 17.41 180.0
-2 11 2 605.52 21.05 25.43 180.0
-1 11 2 437.54 17.53 21.38 0.0
0 11 2 531.53 17.68 23.85 180.0
1 11 2 570.81 21.58 24.44 180.0
2 11 2 1925.68 50.62 43.89 180.0
3 11 2 15.03 5.96 2.84 0.0
4 11 2 862.20 29.78 28.73 180.0
5 11 2 132.42 14.84 11.19 180.0
6 11 2 512.69 25.11 22.76 180.0
7 11 2 70.65 7.62 8.81 0.0
8 11 2 1696.26 68.17 39.34 0.0
9 11 2 61.05 13.15 7.51 0.0
10 11 2 151.82 29.91 12.14 0.0
11 11 2 47.95 15.60 7.78 0.0
12 11 2 749.98 63.88 26.60 180.0
13 11 2 100.78 33.58 8.77 180.0
14 11 2 0.96 21.03 1.32 180.0
-14 12 2 16.52 31.21 5.24 0.0
-13 12 2 418.00 55.00 18.92 180.0
-12 12 2 169.03 26.65 10.90 180.0
-11 12 2 64.92 20.56 5.26 0.0
-10 12 2 6.67 3.60 0.51 0.0
-9 12 2 337.78 21.37 17.37 0.0
-8 12 2 7.70 6.24 1.47 180.0
-7 12 2 96.42 11.07 9.44 180.0
-6 12 2 10.54 6.43 2.35 180.0
-5 12 2 67.34 10.55 7.86 180.0
-4 12 2 533.40 24.30 22.87 180.0
-3 12 2 72.90 9.39 6.96 0.0
-2 12 2 647.22 24.77 25.33 0.0
-1 12 2 350.48 13.00 18.82 180.0
0 12 2 1379.70 38.14 36.83 0.0
1 12 2 2191.64 60.66 46.64 0.0
2 12 2 308.44 14.78 16.88 0.0
3 12 2 1091.33 31.06 32.66 180.0
4 12 2 64.45 9.03 7.49 0.0
5 12 2 13.38 6.16 1.33 0.0
6 12 2 17.15 5.89 5.54 180.0
7 12 2 133.79 14.13 10.76 0.0
8 12 2 8.65 7.87 2.33 180.0
9 12 2 672.29 24.11 25.68 180.0
10 12 2 100.79 24.25 9.61 0.0
11 12 2 163.10 23.37 11.35 0.0
12 12 2 496.88 34.79 21.13 0.0
13 12 2 81.85 29.51 6.97 0.0
-13 13 2 0.00 14.22 0.49 180.0
-12 13 2 219.75 27.73 15.62 0.0
-11 13 2 288.71 12.01 16.89 180.0
-10 13 2 10.67 4.73 1.66 180.0
-9 13 2 117.86 12.32 10.89 180.0
-8 13 2 820.50 35.98 27.59 0.0
-7 13 2 51.39 7.94 6.42 180.0
-6 13 2 0.00 6.26 0.35 180.0
-5 13 2 188.77 13.02 14.25 180.0
-4 13 2 10.80 14.58 0.03 180.0
-3 13 2 187.84 11.52 13.77 0.0
-2 13 2 0.00 6.45 0.26 180.0
-1 13 2 783.02 28.96 27.22 180.0
0 13 2 70.00 8.11 8.21 0.0
1 13 2 41.64 9.37 4.75 0.0
2 13 2 1101.96 36.38 32.23 0.0
3 13 2 2257.21 69.56 46.84 0.0
4 13 2 335.82 15.16 17.11 0.0
5 13 2 47.02 7.56 6.87 180.0
6 13 2 643.16 28.61 24.18 0.0
7 13 2 127.51 11.32 12.09 0.0
8 13 2 0.00 6.75 2.81 0.0
9 13 2 165.95 9.94 12.77 180.0
10 13 2 0.00 35.99 1.66 180.0
11 13 2 70.70 19.69 7.01 180.0
12 13 2 0.00 30.59 3.21 0.0
13 13 2 160.04 33.42 10.79 180.0
-13 14 2 3.08 22.37 1.49 0.0
-12 14 2 20.25 14.00 1.53 180.0
-11 14 2 254.12 19.55 15.27 180.0
-10 14 2 269.20 20.44 18.77 180.0
-9 14 2 11.07 9.85 4.70 180.0
-8 14 2 925.17 39.25 29.51 180.0
-7 14 2 7.15 6.86 0.38 180.0
-6 14 2 75.93 9.68 9.23 0.0
-5 14 2 90.38 12.34 8.63 180.0
-4 14 2 16.97 6.16 3.12 180.0
-3 14 2 590.76 25.77 23.88 0.0
-2 14 2 42.07 7.44 6.58 0.0
-1 14 2 917.38 34.28 29.33 0.0
0 14 2 11.88 7.27 3.30 180.0
1 14 2 14.17 7.31 0.85 0.0
2 14 2 103.92 15.56 9.51 0.0
3 14 2 1989.94 67.42 43.30 180.0
4 14 2 2893.21 104.42 51.91 0.0
5 14 2 199.78 14.89 13.47 0.0
6 14 2 110.25 10.52 10.31 0.0
7 14 2 315.28 20.13 17.54 0.0
8 14 2 226.14 15.34 15.29 0.0
9 14 2 283.54 20.31 16.60 180.0
10 14 2 310.46 82.73 15.44 0.0
11 14 2 193.51 26.63 12.40 180.0
12 14 2 63.49 19.09 8.18 180.0
-12 15 2 78.13 50.53 8.81 0.0
-11 15 2 26.30 9.27 7.37 180.0
-10 15 2 0.00 19.62 2.81 180.0
-9 15 2 144.79 11.80 11.90 0.0
-8 15 2 125.29 11.96 12.00 180.0
-7 15 2 215.25 19.78 14.14 180.0
-6 15 2 0.00 8.28 2.10 180.0
-5 15 2 124.71 11.33 11.47 0.0
-4 15 2 44.52 10.87 5.75 180.0
-3 15 2 609.64 28.84 25.27 0.0
-2 15 2 5.28 7.67 0.73 0.0
-1 15 2 87.54 8.64 9.00 0.0
0 15 2 127.75 12.39 11.96 180.0
1 15 2 464.41 20.77 20.66 0.0
2 15 2 1303.53 43.43 35.10 180.0
3 15 2 104.17 10.08 9.71 180.0
4 15 2 938.53 35.90 29.89 180.0
5 15 2 4.07 8.83 1.40 0.0
6 15 2 111.50 16.75 11.38 0.0
7 15 2 155.92 20.65 12.49 180.0
8 15 2 474.34 31.68 20.31 180.0
9 15 2 10.88 6.56 3.18 0.0
10 15 2 194.41 10.04 13.16 0.0
11 15 2 0.00 18.53 1.87 0.0
12 15 2 172.27 30.08 13.00 0.0
-12 16 2 4.46 20.82 2.13 0.0
-11 16 2 46.57 10.09 7.34 180.0
-10 16 2 133.20 21.33 10.48 0.0
-9 16 2 57.44 10.45 6.57 180.0
-8 16 2 922.45 42.88 30.45 180.0
-7 16 2 43.64 9.05 6.85 0.0
-6 16 2 79.90 10.87 8.67 0.0
-5 16 2 6.19 12.38 1.20 180.0
-4 16 2 1000.70 40.18 31.59 0.0
-3 16 2 25.41 10.37 5.90 0.0
-2 16 2 12.20 9.07 2.69 0.0
-1 16 2 1253.07 45.28 35.81 0.0
0 16 2 1223.23 49.98 35.75 180.0
1 16 2 188.23 16.83 13.76 180.0
2 16 2 2809.47 112.97 52.66 0.0
3 16 2 131.24 11.81 12.70 180.0
4 16 2 21.32 8.07 6.21 180.0
5 16 2 118.08 14.73 12.29 180.0
6 16 2 0.00 6.34 1.73 180.0
7 16 2 35.82 13.56 6.28 180.0
8 16 2 30.83 21.21 4.98 180.0
9 16 2 15.01 32.52 4.09 0.0
10 16 2 60.95 22.09 6.99 0.0
11 16 2 84.38 19.43 11.44 180.0
-11 17 2 160.12 24.24 12.31 0.0
-10 17 2 18.88 11.46 5.86 180.0
-9 17 2 209.00 23.23 12.29 180.0
-8 17 2 21.42 21.06 1.48 180.0
-7 17 2 20.66 12.72 3.77 180.0
-6 17 2 189.86 12.89 12.35 180.0
-5 17 2 63.61 11.50 6.53 0.0
-4 17 2 0.00 10.03 2.59 0.0
-3 17 2 25.98 10.92 2.04 180.0
-2 17 2 68.82 11.79 8.12 0.0
-1 17 2 573.72 27.82 24.15 0.0
0 17 2 54.74 19.39 8.51 180.0
1 17 2 136.40 15.99 11.35 0.0
2 17 2 0.01 11.49 0.00 180.0
3 17 2 495.40 24.38 21.63 180.0
4 17 2 151.98 13.25 11.58 180.0
5 17 2 67.95 10.10 9.06 0.0
6 17 2 101.48 11.67 10.25 180.0
7 17 2 717.19 43.47 24.84 180.0
8 17 2 26.09 12.98 6.35 0.0
9 17 2 52.88 12.14 6.65 180.0
10 17 2 116.77 21.08 10.68 0.0
11 17 2 24.37 21.54 3.08 180.0
-10 18 2 151.69 16.95 10.97 180.0
-9 18 2 613.78 55.98 24.11 0.0
-8 18 2 80.27 23.23 9.25 0.0
-7 18 2 0.00 11.59 3.56 180.0
-6 18 2 132.73 17.46 12.76 180.0
-5 18 2 72.49 12.93 8.32 0.0
-4 18 2 0.00 10.37 3.41 0.0
-3 18 2 11.31 9.65 2.71 180.0
-2 18 2 690.70 33.57 25.14 180.0
-1 18 2 25.43 9.24 3.83 0.0
0 18 2 29.80 11.90 6.53 0.0
1 18 2 80.30 10.15 9.24 180.0
2 18 2 46.34 11.90 7.79 180.0
3 18 2 143.31 16.47 12.97 180.0
4 18 2 29.42 11.14 4.60 0.0
5 18 2 11.57 9.40 0.34 180.0
6 18 2 184.90 14.60 13.72 180.0
7 18 2 43.38 17.13 8.83 0.0
8 18 2 5.09 15.72 3.24 180.0
9 18 2 46.72 41.66 5.95 0.0
10 18 2 132.27 28.92 11.83 0.0
-9 19 2 115.89 20.43 10.41 180.0
-8 19 2 42.99 24.19 5.46 180.0
-7 19 2 139.56 34.91 11.76 0.0
-6 19 2 24.65 12.55 4.75 180.0
-5 19 2 49.97 19.24 6.28 180.0
-4 19 2 53.59 15.82 9.66 180.0
-3 19 2 12.28 17.99 0.69 0.0
-2 19 2 371.04 25.60 18.84 180.0
-1 19 2 13.40 10.23 6.52 0.0
0 19 2 6.32 10.65 3.02 0.0
1 19 2 130.47 15.80 11.33 0.0
2 19 2 112.50 14.66 10.57 0.0
3 19 2 86.85 16.78 9.23 0.0
4 19 2 8.37 11.57 3.76 180.0
5 19 2 100.75 15.79 11.11 180.0
6 19 2 19.27 13.56 4.20 180.0
7 19 2 49.91 22.14 9.76 0.0
8 19 2 0.00 16.82 0.60 180.0
9 19 2 0.00 26.87 2.73 0.0
-8 20 2 154.75 23.61 12.59 0.0
-7 20 2 18.21 16.24 0.13 0.0
-6 20 2 32.36 18.94 5.23 180.0
-5 20 2 8.31 12.15 3.03 180.0
-4 20 2 63.12 13.63 7.01 180.0
-3 20 2 21.92 18.32 3.23 0.0
-2 20 2 199.48 25.77 14.25 180.0
-1 20 2 0.00 10.45 0.82 180.0
0 20 2 10.33 11.49 1.05 0.0
1 20 2 15.38 10.38 2.05 0.0
2 20 2 363.88 25.39 20.38 180.0
3 20 2 27.30 13.63 5.89 180.0
4 20 2 380.76 28.21 19.77 0.0
5 20 2 39.87 18.12 5.07 0.0
6 20 2 1.14 15.65 4.30 180.0
7 20 2 71.19 19.30 5.34 0.0
8 20 2 19.52 13.55 0.94 180.0
-7 21 2 574.77 62.15 21.83 180.0
-6 21 2 62.86 20.25 2.59 0.0
-5 21 2 236.19 29.76 13.93 180.0
-4 21 2 8.40 23.65 4.40 180.0
-3 21 2 169.44 19.65 13.75 180.0
-2 21 2 0.67 20.60 0.49 0.0
-1 21 2 0.26 13.43 1.50 0.0
0 21 2 137.25 18.41 11.42 180.0
1 21 2 45.82 16.18 7.67 180.0
2 21 2 212.92 21.95 15.33 180.0
3 21 2 268.78 37.29 17.31 0.0
4 21 2 72.62 26.86 6.71 180.0
5 21 2 39.66 17.03 2.06 0.0
6 21 2 45.12 27.22 5.54 180.0
7 21 2 0.00 15.80 2.33 180.0
-5 22 2 85.16 52.12 9.20 180.0
-4 22 2 7.09 27.38 1.81 180.0
-3 22 2 26.59 23.55 6.22 180.0
-2 22 2 65.07 17.84 7.87 0.0
-1 22 2 4.56 13.40 2.53 180.0
0 22 2 0.00 15.75 0.47 0.0
1 22 2 37.25 17.65 4.30 0.0
2 22 2 36.60 13.86 0.32 0.0
3 22 2 51.43 34.58 0.34 180.0
4 22 2 5.69 13.70 3.12 180.0
5 22 2 41.45 30.88 6.36 0.0
-3 23 2 10.84 22.46 2.42 0.0
-2 23 2 26.94 17.91 1.53 0.0
-1 23 2 22.90 17.31 4.23 180.0
0 23 2 0.00 35.19 1.75 180.0
1 23 2 12.62 15.16 2.97 180.0
2 23 2 31.06 18.24 5.87 0.0
-16 1 3 6.71 16.55 4.61 0.0
-15 1 3 11.27 8.42 1.57 0.0
-14 1 3 466.67 22.32 21.12 0.0
-13 1 3 314.39 12.41 16.93 0.0
-12 1 3 569.25 22.97 22.28 0.0
-11 1 3 2337.90 72.85 47.24 180.0
-10 1 3 1437.03 43.55 36.85 180.0
-9 1 3 645.92 21.32 25.78 0.0
-8 1 3 55.73 4.32 7.34 180.0
-7 1 3 244.66 9.28 14.53 180.0
-6 1 3 2769.78 82.56 52.09 0.0
-5 1 3 1653.74 47.85 41.35 0.0
-4 1 3 2874.84 63.89 55.76 0.0
-3 1 3 6.46 2.04 3.02 0.0
-2 1 3 869.07 19.57 31.84 0.0
-1 1 3 20808.60 366.13 133.83 0.0
0 1 3 4645.20 85.06 70.18 0.0
1 1 3 21201.82 388.99 134.38 180.0
2 1 3 66722.07 1478.52 213.92 0.0
3 1 3 7336.31 132.13 86.59 180.0
4 1 3 6.67 2.77 1.39 180.0
5 1 3 5945.89 129.22 76.40 0.0
6 1 3 4246.37 98.44 62.97 0.0
7 1 3 221.01 9.08 14.55 0.0
8 1 3 0.00 3.18 2.67 0.0
9 1 3 57.22 3.74 7.64 0.0
10 1 3 19.31 2.54 4.69 180.0
11 1 3 242.64 13.84 16.36 180.0
12 1 3 697.77 36.19 25.14 180.0
13 1 3 370.87 20.22 19.44 0.0
14 1 3 573.43 53.31 22.79 180.0
15 1 3 60.27 34.80 6.19 180.0
-16 2 3 28.16 13.16 6.52 180.0
-15 2 3 179.96 33.87 12.95 0.0
-14 2 3 10.82 3.25 3.42 0.0
-13 2 3 571.17 23.80 23.79 180.0
-12 2 3 1744.62 56.83 40.00 180.0
-11 2 3 3245.84 102.14 55.53 0.0
-10 2 3 3.85 4.61 3.17 0.0
-9 2 3 1207.78 37.79 36.00 180.0
-8 2 3 494.50 16.07 21.29 180.0
-7 2 3 465.79 15.97 22.04 0.0
-6 2 3 2272.11 66.20 49.33 180.0
-5 2 3 17.45 2.73 3.45 180.0
-4 2 3 5721.65 156.90 75.69 0.0
-3 2 3 4302.80 110.34 67.61 0.0
-2 2 3 67057.83 2024.52 213.29 0.0
-1 2 3 9188.45 256.30 94.35 0.0
0 2 3 1504.45 28.42 39.89 0.0
1 2 3 11152.81 197.36 103.49 180.0
2 2 3 3199.78 61.05 59.89 0.0
3 2 3 47.37 2.83 5.97 0.0
4 2 3 103.79 4.41 9.51 180.0
5 2 3 3453.84 73.05 57.94 180.0
6 2 3 232.25 7.57 14.08 0.0
7 2 3 1644.11 43.62 41.06 0.0
8 2 3 61.80 5.87 8.31 180.0
9 2 3 14.07 5.33 2.92 0.0
10 2 3 124.09 9.63 11.53 0.0
11 2 3 346.57 21.50 19.09 180.0
12 2 3 19.80 5.80 5.22 180.0
13 2 3 12.98 9.61 4.49 180.0
14 2 3 165.76 36.12 14.93 0.0
15 2 3 164.74 25.81 16.29 180.0
-16 3 3 53.72 20.53 7.16 180.0
-15 3 3 3.50 24.51 3.75 180.0
-14 3 3 34.67 11.61 6.77 180.0
-13 3 3 0.00 5.91 0.13 180.0
-12 3 3 7.05 3.66 1.94 0.0
-11 3 3 2451.36 86.31 47.83 0.0
-10 3 3 30.27 8.12 5.27 0.0
-9 3 3 1650.00 62.83 40.49 0.0
-8 3 3 34.19 4.78 5.27 180.0
-7 3 3 216.34 10.49 14.46 0.0
-6 3 3 7.14 3.58 2.02 180.0
-5 3 3 932.11 29.56 30.14 180.0
-4 3 3 1695.56 49.98 41.72 0.0
-3 3 3 5061.35 148.36 72.77 0.0
-2 3 3 1022.66 29.68 34.71 180.0
-1 3 3 1193.11 29.26 36.33 180.0
0 3 3 2020.69 49.54 48.52 0.0
1 3 3 28.60 3.33 6.41 180.0
2 3 3 10.57 2.80 2.80 0.0
3 3 3 1364.37 31.59 37.93 180.0
4 3 3 436.09 12.23 21.43 0.0
5 3 3 19.10 2.99 4.49 180.0
6 3 3 8963.15 234.72 89.19 180.0
7 3 3 3.44 4.56 3.20 180.0
8 3 3 1249.87 53.37 32.45 0.0
9 3 3 1076.13 55.70 32.14 0.0
10 3 3 744.96 36.13 26.10 0.0
11 3 3 727.01 37.75 28.12 0.0
12 3 3 8.49 7.49 0.18 0.0
13 3 3 45.08 10.35 9.40 180.0
14 3 3 46.64 15.44 8.34 180.0
15 3 3 0.00 13.63 1.68 0.0
-16 4 3 19.19 14.66 4.71 180.0
-15 4 3 54.04 27.39 7.72 180.0
-14 4 3 54.05 11.55 9.96 0.0
-13 4 3 143.50 12.35 12.41 180.0
-12 4 3 491.22 13.04 21.53 180.0
-11 4 3 998.44 35.16 31.00 180.0
-10 4 3 3488.60 121.94 57.98 180.0
-9 4 3 2071.69 79.75 45.05 0.0
-8 4 3 154.04 8.97 11.23 0.0
-7 4 3 188.17 9.40 12.83 0.0
-6 4 3 425.61 15.65 20.17 180.0
-5 4 3 661.15 20.92 25.52 0.0
-4 4 3 290.22 10.05 18.90 0.0
-3 4 3 1039.54 32.73 33.78 180.0
-2 4 3 30.95 4.62 4.62 0.0
-1 4 3 24183.36 619.75 145.11 0.0
0 4 3 3347.80 87.03 60.47 0.0
1 4 3 4784.36 111.76 69.52 180.0
2 4 3 4662.41 123.44 70.89 0.0
3 4 3 179.21 9.32 13.99 180.0
4 4 3 1471.14 37.15 36.18 0.0
5 4 3 35.49 3.18 4.67 0.0
6 4 3 5669.83 148.59 71.57 180.0
7 4 3 148.68 11.19 12.07 180.0
8 4 3 27.02 8.13 5.03 180.0
9 4 3 1383.17 63.12 37.20 180.0
10 4 3 112.77 11.85 10.56 180.0
11 4 3 23.90 6.97 6.25 180.0
12 4 3 334.77 26.97 18.90 180.0
13 4 3 536.29 46.89 23.54 0.0
14 4 3 68.10 23.77 7.62 0.0
15 4 3 18.70 13.97 5.21 180.0
-16 5 3 10.78 12.44 1.10 180.0
-15 5 3 56.64 16.50 5.69 0.0
-14 5 3 114.88 28.11 11.20 0.0
-13 5 3 72.11 18.47 10.21 0.0
-12 5 3 76.03 11.79 8.73 0.0
-11 5 3 2581.78 79.48 48.50 0.0
-10 5 3 253.51 11.65 15.85 0.0
-9 5 3 549.53 25.35 23.91 180.0
-8 5 3 733.38 28.76 27.07 0.0
-7 5 3 29.86 4.50 3.84 0.0
-6 5 3 3314.71 104.34 56.95 0.0
-5 5 3 1382.31 40.83 37.73 0.0
-4 5 3 38.55 4.99 5.13 0.0
-3 5 3 5880.50 165.35 76.07 0.0
-2 5 3 2411.21 61.28 50.66 0.0
-1 5 3 2078.44 52.13 47.17 180.0
0 5 3 7723.29 191.89 86.13 0.0
1 5 3 1807.72 40.69 44.46 0.0
2 5 3 8585.57 199.90 92.53 180.0
3 5 3 499.37 15.89 23.98 0.0
4 5 3 1183.63 30.40 35.65 0.0
5 5 3 1661.83 47.19 42.25 180.0
6 5 3 2.17 3.37 2.37 0.0
7 5 3 948.38 40.90 28.73 0.0
8 5 3 497.69 25.31 22.64 180.0
9 5 3 426.38 24.72 20.07 180.0
10 5 3 939.50 48.40 30.71 0.0
11 5 3 603.92 30.63 25.23 180.0
12 5 3 75.48 12.14 9.27 180.0
13 5 3 47.64 13.45 7.63 180.0
14 5 3 134.91 23.22 11.90 0.0
15 5 3 0.00 22.14 0.89 0.0
-15 6 3 40.25 22.94 7.07 0.0
-14 6 3 35.19 14.21 4.99 0.0
-13 6 3 0.00 8.63 0.81 0.0
-12 6 3 25.25 12.57 4.91 180.0
-11 6 3 24.03 4.53 5.16 0.0
-10 6 3 46.79 4.26 6.59 180.0
-9 6 3 478.51 22.79 23.02 0.0
-8 6 3 536.61 19.80 23.23 180.0
-7 6 3 525.96 20.15 22.35 180.0
-6 6 3 3221.97 99.39 57.34 0.0
-5 6 3 83.89 6.75 9.86 180.0
-4 6 3 1101.02 35.29 32.37 180.0
-3 6 3 1144.02 31.20 34.03 0.0
-2 6 3 10042.99 278.66 99.01 180.0
-1 6 3 687.06 18.97 27.64 180.0
0 6 3 7410.50 183.72 86.65 0.0
1 6 3 3495.92 82.00 58.45 0.0
2 6 3 3246.87 79.85 57.90 0.0
3 6 3 2155.17 53.79 47.30 0.0
4 6 3 246.40 9.82 15.33 0.0
5 6 3 9.50 3.21 1.30 0.0
6 6 3 3982.77 101.82 61.96 0.0
7 6 3 136.49 9.71 11.24 180.0
8 6 3 470.62 24.51 21.49 0.0
9 6 3 819.83 43.91 28.75 0.0
10 6 3 22.63 8.70 3.44 0.0
11 6 3 15.65 9.52 0.65 0.0
12 6 3 441.96 31.14 20.22 0.0
13 6 3 147.75 27.58 14.38 180.0
14 6 3 0.00 18.60 5.04 0.0
15 6 3 241.27 42.48 14.57 0.0
-15 7 3 13.47 19.86 3.38 0.0
-14 7 3 47.91 20.54 7.60 0.0
-13 7 3 0.00 15.29 2.09 0.0
-12 7 3 956.33 44.19 30.46 180.0
-11 7 3 502.47 118.75 28.24 0.0
-10 7 3 136.48 9.69 11.27 180.0
-9 7 3 7.38 8.89 1.93 0.0
-8 7 3 9.02 3.36 1.94 0.0
-7 7 3 112.15 6.93 10.30 0.0
-6 7 3 125.55 7.10 10.71 180.0
-5 7 3 416.13 16.33 20.03 0.0
-4 7 3 181.87 10.11 14.73 0.0
-3 7 3 2248.12 68.91 47.68 0.0
-2 7 3 223.21 9.54 15.93 180.0
-1 7 3 844.83 23.72 29.95 180.0
0 7 3 1.15 9.32 1.54 180.0
1 7 3 2779.91 65.23 54.50 180.0
2 7 3 5.02 4.85 1.78 180.0
3 7 3 1868.37 46.41 43.17 0.0
4 7 3 3278.74 93.57 54.86 180.0
5 7 3 705.89 29.96 26.75 0.0
6 7 3 212.60 8.42 12.21 0.0
7 7 3 6.97 2.21 2.92 0.0
8 7 3 77.43 11.48 9.74 0.0
9 7 3 28.49 14.02 1.86 180.0
10 7 3 2666.67 122.57 50.18 180.0
11 7 3 134.92 13.39 12.07 0.0
12 7 3 0.00 10.82 3.36 0.0
13 7 3 8.54 11.52 4.18 180.0
14 7 3 181.47 78.44 12.83 0.0
15 7 3 48.35 72.69 2.50 0.0
-15 8 3 16.39 22.70 3.75 180.0
-14 8 3 287.86 36.95 15.51 0.0
-13 8 3 170.20 21.61 11.56 180.0
-12 8 3 32.22 11.28 5.85 0.0
-11 8 3 0.00 10.47 0.46 0.0
-10 8 3 119.88 8.15 10.33 180.0
-9 8 3 0.99 3.41 0.97 180.0
-8 8 3 24.43 5.81 4.67 180.0
-7 8 3 46.62 5.05 6.57 0.0
-6 8 3 128.83 11.21 12.05 180.0
-5 8 3 197.67 10.32 13.46 0.0
-4 8 3 297.21 12.19 15.89 180.0
-3 8 3 2261.98 68.28 48.34 0.0
-2 8 3 1436.55 47.62 38.08 180.0
-1 8 3 65.06 6.35 7.02 0.0
0 8 3 28.71 5.69 5.42 180.0
1 8 3 540.53 28.13 23.52 180.0
2 8 3 4404.60 109.82 64.67 180.0
3 8 3 1029.11 29.11 31.38 180.0
4 8 3 9.76 5.67 1.83 180.0
5 8 3 85.45 6.48 8.90 180.0
6 8 3 315.64 12.83 17.22 0.0
7 8 3 5.04 2.25 1.57 0.0
8 8 3 34.72 7.91 6.58 0.0
9 8 3 271.56 17.18 15.52 0.0
10 8 3 5.72 7.89 4.07 180.0
11 8 3 178.69 16.06 14.16 0.0
12 8 3 14.65 20.86 1.32 0.0
13 8 3 36.97 24.21 3.81 0.0
14 8 3 30.64 22.05 4.00 0.0
-15 9 3 18.55 18.03 4.08 180.0
-14 9 3 73.43 37.57 7.72 0.0
-13 9 3 41.54 29.69 8.01 0.0
-12 9 3 257.29 27.12 15.60 0.0
-11 9 3 9.23 13.66 2.49 180.0
-10 9 3 231.00 13.55 17.03 0.0
-9 9 3 37.13 5.45 4.44 180.0
-8 9 3 89.70 10.37 9.48 180.0
-7 9 3 195.39 11.21 13.27 180.0
-6 9 3 120.68 8.89 8.63 180.0
-5 9 3 733.90 28.92 28.02 180.0
-4 9 3 468.37 18.25 23.05 0.0
-3 9 3 97.37 11.16 9.02 0.0
-2 9 3 173.01 10.48 11.34 0.0
-1 9 3 9.49 6.09 1.00 180.0
0 9 3 1762.53 40.25 42.19 0.0
1 9 3 5.10 5.32 1.22 180.0
2 9 3 3644.76 84.51 59.99 0.0
3 9 3 19.89 5.01 3.36 0.0
4 9 3 89.33 13.26 9.28 180.0
5 9 3 117.87 8.10 12.16 0.0
6 9 3 59.37 6.20 8.09 180.0
7 9 3 40.10 4.18 6.91 0.0
8 9 3 589.74 30.27 23.00 0.0
9 9 3 40.18 10.17 5.94 180.0
10 9 3 1574.30 70.60 38.17 180.0
11 9 3 40.76 18.61 7.77 0.0
12 9 3 0.00 17.95 2.69 0.0
13 9 3 0.00 91.24 11.59 180.0
14 9 3 0.00 107.33 4.94 180.0
-14 10 3 0.00 26.45 2.56 180.0
-13 10 3 73.80 20.11 7.32 0.0
-12 10 3 151.07 16.40 12.23 0.0
-11 10 3 25.27 4.39 4.76 180.0
-10 10 3 197.34 15.13 13.09 180.0
-9 10 3 313.72 19.74 17.46 0.0
-8 10 3 331.65 15.79 17.13 0.0
-7 10 3 130.85 9.65 12.90 0.0
-6 10 3 228.63 21.18 16.14 180.0
-5 10 3 3.52 5.49 3.43 0.0
-4 10 3 8.18 5.76 2.14 180.0
-3 10 3 2669.90 89.65 51.54 180.0
-2 10 3 412.85 16.00 21.18 0.0
-1 10 3 1382.88 36.09 36.98 0.0
0 10 3 2298.22 56.65 45.49 180.0
1 10 3 458.52 18.62 20.74 180.0
2 10 3 381.54 13.54 20.59 0.0
3 10 3 1079.78 33.05 33.65 180.0
4 10 3 1544.25 46.76 40.03 0.0
5 10 3 81.20 7.46 8.79 0.0
6 10 3 24.33 7.27 5.12 0.0
7 10 3 999.77 44.13 32.00 0.0
8 10 3 1063.69 36.84 31.50 0.0
9 10 3 44.29 12.07 6.01 180.0
10 10 3 0.00 9.69 1.26 180.0
11 10 3 144.82 21.98 12.80 180.0
12 10 3 116.78 17.86 12.42 0.0
13 10 3 109.59 26.58 8.82 0.0
14 10 3 292.78 35.63 16.27 0.0
-14 11 3 0.00 49.03 2.31 0.0
-13 11 3 64.18 20.49 3.12 0.0
-12 11 3 17.81 12.24 6.47 0.0
-11 11 3 49.40 7.91 6.99 0.0
-10 11 3 4.82 4.53 2.28 180.0
-9 11 3 86.62 7.31 9.45 0.0
-8 11 3 527.98 25.95 24.27 180.0
-7 11 3 28.17 5.65 5.17 180.0
-6 11 3 288.69 15.20 15.91 0.0
-5 11 3 0.00 5.05 0.77 180.0
-4 11 3 1541.38 60.36 40.01 180.0
-3 11 3 220.30 12.70 15.66 180.0
-2 11 3 293.57 13.36 17.30 0.0
-1 11 3 596.47 26.57 25.54 0.0
0 11 3 8.75 5.72 0.05 0.0
1 11 3 814.50 25.68 29.05 180.0
2 11 3 577.17 21.36 23.89 180.0
3 11 3 583.17 32.56 25.58 0.0
4 11 3 115.58 11.15 8.16 0.0
5 11 3 89.90 9.92 9.51 0.0
6 11 3 82.64 7.92 7.95 0.0
7 11 3 1160.16 61.39 34.37 0.0
8 11 3 213.80 8.46 14.69 180.0
9 11 3 64.76 15.98 9.32 0.0
10 11 3 800.83 46.01 26.67 0.0
11 11 3 18.29 19.32 5.47 0.0
12 11 3 634.23 45.69 23.82 180.0
13 11 3 57.06 27.60 6.59 0.0
14 11 3 79.56 24.58 6.93 0.0
-14 12 3 59.74 24.29 7.12 180.0
-13 12 3 27.96 21.26 1.07 180.0
-12 12 3 109.51 17.94 9.36 180.0
-11 12 3 83.24 17.94 10.09 0.0
-10 12 3 850.63 42.53 27.34 0.0
-9 12 3 396.34 20.17 19.68 180.0
-8 12 3 1290.58 56.06 35.68 180.0
-7 12 3 414.02 22.51 22.22 0.0
-6 12 3 858.48 37.79 28.92 0.0
-5 12 3 100.69 16.98 9.89 180.0
-4 12 3 15.89 7.03 4.58 180.0
-3 12 3 230.06 18.22 15.62 180.0
-2 12 3 250.69 11.41 16.31 0.0
-1 12 3 89.51 9.93 9.45 180.0
0 12 3 491.14 20.33 22.98 180.0
1 12 3 2681.16 65.92 52.53 0.0
2 12 3 426.26 18.79 20.77 0.0
3 12 3 589.34 21.19 24.83 180.0
4 12 3 39.79 9.70 8.11 0.0
5 12 3 9.61 5.95 3.62 180.0
6 12 3 1120.73 42.02 31.96 0.0
7 12 3 196.86 12.73 14.31 0.0
8 12 3 183.69 10.52 13.58 180.0
9 12 3 43.08 5.37 6.40 0.0
10 12 3 38.68 52.38 0.62 0.0
11 12 3 136.47 32.17 12.72 180.0
12 12 3 330.56 30.70 18.34 0.0
13 12 3 97.08 20.73 9.86 180.0
-13 13 3 442.97 40.28 20.80 180.0
-12 13 3 149.92 37.94 11.31 180.0
-11 13 3 81.53 8.65 9.25 0.0
-10 13 3 241.87 21.53 16.50 180.0
-9 13 3 330.23 18.84 18.04 0.0
-8 13 3 13.62 8.82 2.54 180.0
-7 13 3 82.72 14.14 9.84 180.0
-6 13 3 78.93 14.24 8.74 180.0
-5 13 3 135.96 11.79 11.56 180.0
-4 13 3 44.05 9.01 7.84 180.0
-3 13 3 100.33 12.19 8.91 0.0
-2 13 3 159.09 17.67 12.76 0.0
-1 13 3 286.26 22.42 17.40 0.0
0 13 3 244.11 23.49 16.11 180.0
1 13 3 255.19 15.40 15.84 180.0
2 13 3 8.96 7.50 1.09 180.0
3 13 3 549.33 20.29 24.21 0.0
4 13 3 242.42 17.41 14.04 180.0
5 13 3 1084.33 46.38 32.25 0.0
6 13 3 38.24 9.65 6.46 0.0
7 13 3 214.30 11.74 13.35 180.0
8 13 3 44.43 8.93 6.56 180.0
9 13 3 31.19 3.77 6.16 180.0
10 13 3 5.36 30.31 2.52 0.0
11 13 3 210.50 25.43 15.25 0.0
12 13 3 1.19 11.95 3.56 0.0
13 13 3 0.00 17.40 1.36 0.0
-13 14 3 8.12 24.14 2.53 180.0
-12 14 3 23.37 29.12 4.20 180.0
-11 14 3 683.57 47.18 24.47 180.0
-10 14 3 7.38 10.64 0.98 0.0
-9 14 3 91.44 10.23 10.68 180.0
-8 14 3 20.78 11.47 2.49 180.0
-7 14 3 238.94 14.40 15.93 0.0
-6 14 3 0.00 7.29 3.16 180.0
-5 14 3 0.00 6.81 0.47 0.0
-4 14 3 384.72 22.78 19.89 0.0
-3 14 3 210.65 12.79 14.71 0.0
-2 14 3 260.75 21.93 15.73 180.0
-1 14 3 362.71 23.46 18.95 180.0
0 14 3 323.43 14.68 18.46 180.0
1 14 3 304.05 18.58 17.75 0.0
2 14 3 473.99 26.48 21.98 180.0
3 14 3 167.91 13.73 13.36 180.0
4 14 3 1510.06 59.79 39.04 0.0
5 14 3 45.23 8.27 6.22 0.0
6 14 3 5.63 6.42 2.82 0.0
7 14 3 228.45 14.24 14.68 180.0
8 14 3 832.64 44.71 26.93 180.0
9 14 3 238.92 11.88 16.04 180.0
10 14 3 23.91 20.97 5.03 0.0
11 14 3 0.00 16.06 2.04 180.0
12 14 3 106.74 22.10 11.59 180.0
-12 15 3 408.79 54.56 19.43 0.0
-11 15 3 217.35 21.70 14.73 180.0
-10 15 3 18.27 8.87 4.50 180.0
-9 15 3 0.00 8.64 3.82 0.0
-8 15 3 3.61 9.59 2.58 180.0
-7 15 3 86.38 12.63 10.40 0.0
-6 15 3 27.97 8.12 4.76 180.0
-5 15 3 150.42 13.94 11.55 0.0
-4 15 3 271.96 15.81 16.95 0.0
-3 15 3 1153.00 47.32 33.39 0.0
-2 15 3 94.09 9.15 8.64 0.0
-1 15 3 17.72 12.36 1.74 0.0
0 15 3 226.08 16.43 14.62 180.0
1 15 3 1078.39 42.86 32.24 0.0
2 15 3 36.28 7.91 6.60 180.0
3 15 3 1429.37 48.82 36.34 180.0
4 15 3 0.00 9.29 0.89 180.0
5 15 3 81.07 11.26 8.22 0.0
6 15 3 30.77 10.07 6.01 0.0
7 15 3 6.52 6.92 1.42 0.0
8 15 3 0.00 7.15 1.45 180.0
9 15 3 42.88 9.05 7.36 180.0
10 15 3 27.74 21.62 6.80 180.0
11 15 3 79.05 33.70 8.40 180.0
12 15 3 359.11 50.11 17.93 0.0
-12 16 3 259.93 48.76 17.18 0.0
-11 16 3 131.56 24.62 13.80 180.0
-10 16 3 183.37 26.45 13.48 180.0
-9 16 3 40.53 16.67 5.63 0.0
-8 16 3 806.33 37.31 27.88 0.0
-7 16 3 277.29 20.22 17.35 180.0
-6 16 3 21.16 7.69 3.18 180.0
-5 16 3 116.78 15.03 10.35 0.0
-4 16 3 512.47 29.41 23.30 0.0
-3 16 3 817.21 38.85 26.70 0.0
-2 16 3 85.37 15.90 8.33 180.0
-1 16 3 40.01 7.75 6.78 0.0
0 16 3 247.05 16.72 15.50 180.0
1 16 3 53.45 9.14 8.11 180.0
2 16 3 308.74 21.30 19.38 0.0
3 16 3 1084.22 44.23 32.13 0.0
4 16 3 3.25 9.15 0.82 0.0
5 16 3 86.76 12.55 10.49 180.0
6 16 3 0.00 7.55 1.12 0.0
7 16 3 81.77 9.44 9.50 180.0
8 16 3 0.00 9.71 1.12 180.0
9 16 3 98.97 25.41 10.40 0.0
10 16 3 17.35 12.98 4.17 180.0
11 16 3 0.00 54.22 2.41 180.0
-11 17 3 3.09 16.60 2.30 180.0
-10 17 3 0.00 51.97 3.06 180.0
-9 17 3 169.32 17.15 11.74 0.0
-8 17 3 98.31 18.86 8.34 180.0
-7 17 3 580.22 29.10 22.21 0.0
-6 17 3 11.84 10.59 3.94 0.0
-5 17 3 97.64 16.93 11.02 0.0
-4 17 3 20.50 11.57 3.94 0.0
-3 17 3 8.40 9.86 0.50 180.0
-2 17 3 110.50 12.06 10.71 180.0
-1 17 3 87.22 14.73 8.63 0.0
0 17 3 243.32 23.33 15.38 180.0
1 17 3 892.98 45.66 29.98 180.0
2 17 3 46.00 9.11 8.03 180.0
3 17 3 106.24 15.25 10.20 180.0
4 17 3 5.91 22.12 0.98 0.0
5 17 3 30.82 7.96 5.83 180.0
6 17 3 24.16 9.45 5.01 180.0
7 17 3 0.00 13.19 0.13 180.0
8 17 3 98.40 21.71 9.73 0.0
9 17 3 304.98 25.44 18.41 0.0
10 17 3 0.00 12.41 2.75 180.0
-10 18 3 27.55 19.92 6.39 180.0
-9 18 3 79.95 18.52 9.48 180.0
-8 18 3 50.68 33.12 9.51 180.0
-7 18 3 90.40 17.09 8.27 180.0
-6 18 3 10.32 12.86 0.05 0.0
-5 18 3 33.68 9.37 6.31 0.0
-4 18 3 99.59 20.15 10.20 180.0
-3 18 3 142.53 17.82 12.69 0.0
-2 18 3 0.00 9.01 2.01 0.0
-1 18 3 71.60 12.19 7.50 0.0
0 18 3 9.79 8.70 0.64 0.0
1 18 3 567.36 31.27 24.63 180.0
2 18 3 13.88 9.14 3.55 0.0
3 18 3 19.47 14.78 4.51 180.0
4 18 3 721.38 37.43 26.71 180.0
5 18 3 0.00 10.87 1.25 180.0
6 18 3 82.88 27.88 7.14 180.0
7 18 3 22.57 25.60 5.94 180.0
8 18 3 66.60 24.99 7.74 180.0
9 18 3 23.56 15.03 1.85 0.0
10 18 3 122.86 42.16 9.26 180.0
-9 19 3 177.98 23.29 11.13 0.0
-8 19 3 335.15 29.72 18.05 0.0
-7 19 3 0.00 18.61 0.54 0.0
-6 19 3 13.41 13.16 1.52 0.0
-5 19 3 43.98 15.35 4.43 180.0
-4 19 3 135.26 17.98 11.09 0.0
-3 19 3 101.85 16.04 11.14 180.0
-2 19 3 137.45 18.78 11.48 180.0
-1 19 3 35.39 13.76 5.65 0.0
0 19 3 979.99 47.07 30.83 0.0
1 19 3 107.51 14.92 10.02 180.0
2 19 3 390.51 22.49 20.77 0.0
3 19 3 1.69 16.50 3.05 0.0
4 19 3 4.57 9.19 0.89 0.0
5 19 3 16.45 12.71 3.45 180.0
6 19 3 0.00 19.59 4.62 180.0
7 19 3 203.28 25.40 14.27 180.0
8 19 3 45.50 14.41 6.39 0.0
9 19 3 27.30 16.90 2.18 180.0
-8 20 3 10.74 14.52 2.80 180.0
-7 20 3 0.34 21.73 1.92 180.0
-6 20 3 20.54 24.90 2.84 180.0
-5 20 3 0.00 17.71 0.54 0.0
-4 20 3 19.63 12.53 4.98 0.0
-3 20 3 62.14 18.95 7.37 180.0
-2 20 3 30.03 13.88 8.06 180.0
-1 20 3 225.59 28.10 16.18 180.0
0 20 3 215.04 18.72 14.31 0.0
1 20 3 575.51 35.90 22.77 180.0
2 20 3 24.07 14.08 3.55 180.0
3 20 3 14.75 16.97 4.13 0.0
4 20 3 894.14 89.14 27.87 0.0
5 20 3 244.42 30.37 16.17 0.0
6 20 3 0.00 21.14 0.36 180.0
7 20 3 99.38 22.02 8.96 0.0
8 20 3 0.00 13.91 0.33 180.0
-7 21 3 77.26 22.35 8.60 180.0
-6 21 3 14.77 20.95 2.58 0.0
-5 21 3 0.00 13.37 2.82 0.0
-4 21 3 15.37 14.21 6.85 0.0
-3 21 3 28.15 13.62 4.65 0.0
-2 21 3 7.35 15.22 0.17 0.0
-1 21 3 195.32 22.00 12.95 180.0
0 21 3 90.20 17.72 10.16 0.0
1 21 3 478.37 40.13 21.42 0.0
2 21 3 11.33 14.74 0.88 180.0
3 21 3 3.76 22.08 3.23 180.0
4 21 3 6.11 13.98 2.04 0.0
5 21 3 0.00 15.63 2.45 0.0
6 21 3 0.24 40.54 0.30 180.0
-5 22 3 51.49 27.88 5.03 0.0
-4 22 3 25.37 19.51 2.39 0.0
-3 22 3 4.51 14.38 3.76 0.0
-2 22 3 20.91 19.44 2.61 180.0
-1 22 3 58.72 21.44 9.14 180.0
0 22 3 0.00 17.97 1.58 180.0
1 22 3 75.92 18.64 8.07 180.0
2 22 3 91.56 18.65 8.95 0.0
3 22 3 110.15 29.51 10.97 0.0
4 22 3 30.95 19.77 5.27 180.0
5 22 3 75.66 17.52 9.81 180.0
-2 23 3 167.73 37.60 10.13 0.0
-1 23 3 65.58 18.87 6.48 180.0
0 23 3 2.40 19.69 0.43 180.0
1 23 3 0.00 15.68 0.37 180.0
2 23 3 90.10 40.33 10.80 0.0
-15 0 4 586.21 62.90 22.29 180.0
-14 0 4 11.01 5.48 2.33 180.0
-13 0 4 190.45 13.07 13.72 180.0
-12 0 4 899.16 48.27 28.83 180.0
-11 0 4 2378.41 130.15 48.07 180.0
-10 0 4 3202.65 178.69 55.79 180.0
-9 0 4 242.46 16.11 15.98 0.0
-8 0 4 1603.72 78.68 38.68 0.0
-7 0 4 1583.01 73.61 40.30 0.0
-6 0 4 47574.12 2072.15 189.87 180.0
-5 0 4 6103.74 258.36 75.59 0.0
-4 0 4 4039.81 147.27 67.75 0.0
-3 0 4 955.12 27.14 32.50 180.0
-2 0 4 9893.49 298.53 100.42 180.0
-1 0 4 456.30 14.24 22.76 0.0
0 0 4 0.00 3.61 0.36 0.0
1 0 4 3071.62 74.73 59.85 180.0
2 0 4 548.54 15.34 25.66 180.0
3 0 4 187.94 7.33 13.07 0.0
4 0 4 5447.94 152.27 72.34 0.0
5 0 4 29.99 4.32 4.53 0.0
6 0 4 1174.17 37.14 31.24 180.0
7 0 4 4402.38 144.23 62.72 180.0
8 0 4 128.69 8.19 11.88 180.0
9 0 4 117.61 9.30 9.12 0.0
10 0 4 918.75 43.55 29.31 180.0
11 0 4 383.74 22.85 20.46 0.0
12 0 4 64.13 5.24 7.76 0.0
13 0 4 43.99 28.20 9.26 0.0
14 0 4 237.75 51.19 15.42 0.0
15 0 4 87.75 38.67 12.47 180.0
-16 1 4 45.19 11.98 6.56 180.0
-15 1 4 300.13 21.96 17.18 180.0
-14 1 4 7.39 4.89 2.51 0.0
-13 1 4 25.09 8.23 6.47 0.0
-12 1 4 25.34 5.73 6.03 180.0
-11 1 4 2.41 5.17 1.00 180.0
-10 1 4 68.98 6.75 9.19 180.0
-9 1 4 1656.03 51.36 40.40 180.0
-8 1 4 526.33 17.18 23.23 0.0
-7 1 4 2.62 3.46 0.86 180.0
-6 1 4 14.32 3.41 1.58 0.0
-5 1 4 4182.28 102.36 66.21 0.0
-4 1 4 18.32 4.03 5.62 0.0
-3 1 4 31.65 4.81 4.71 180.0
-2 1 4 4764.85 127.66 72.16 0.0
-1 1 4 27.57 2.52 6.03 0.0
0 1 4 238.67 5.86 16.60 180.0
1 1 4 221.03 5.36 15.61 0.0
2 1 4 7825.89 149.07 89.99 180.0
3 1 4 732.99 15.29 28.41 0.0
4 1 4 796.01 17.78 27.18 0.0
5 1 4 3430.82 68.78 58.51 180.0
6 1 4 1489.67 35.31 37.41 180.0
7 1 4 510.79 14.36 20.86 0.0
8 1 4 1083.62 31.56 31.61 180.0
9 1 4 2033.23 63.65 43.90 180.0
10 1 4 33.10 3.22 5.16 180.0
11 1 4 6.32 6.91 1.50 180.0
12 1 4 26.08 7.52 4.60 180.0
13 1 4 13.68 8.08 3.50 180.0
14 1 4 94.52 21.83 6.21 0.0
15 1 4 0.00 23.33 1.91 0.0
-16 2 4 7.68 10.58 0.04 0.0
-15 2 4 69.86 7.55 8.64 0.0
-14 2 4 31.70 7.76 4.33 180.0
-13 2 4 10.06 4.46 2.75 180.0
-12 2 4 38.60 5.92 5.99 180.0
-11 2 4 190.63 8.98 15.55 0.0
-10 2 4 0.00 4.68 1.24 180.0
-9 2 4 580.13 20.03 23.73 180.0
-8 2 4 35.71 4.72 5.28 180.0
-7 2 4 374.89 13.83 18.18 180.0
-6 2 4 1135.75 33.52 32.41 0.0
-5 2 4 478.33 15.36 21.54 0.0
-4 2 4 30.20 4.19 6.23 0.0
-3 2 4 2196.78 54.54 49.33 180.0
-2 2 4 532.47 13.66 25.58 180.0
-1 2 4 6579.83 130.72 82.14 180.0
0 2 4 1664.35 32.20 44.48 180.0
1 2 4 5179.52 96.78 73.40 0.0
2 2 4 31.61 3.96 3.58 0.0
3 2 4 4384.92 83.27 67.65 0.0
4 2 4 151.74 4.67 10.92 0.0
5 2 4 1181.69 25.02 34.58 180.0
6 2 4 3333.13 80.12 57.78 0.0
7 2 4 98.57 5.10 9.23 180.0
8 2 4 118.16 7.82 10.98 0.0
9 2 4 171.34 7.92 13.65 0.0
10 2 4 257.35 15.03 16.09 0.0
11 2 4 461.18 25.13 21.30 180.0
12 2 4 235.96 17.49 15.18 0.0
13 2 4 412.83 33.52 20.93 180.0
14 2 4 97.75 27.47 10.14 0.0
15 2 4 2.74 40.11 4.15 180.0
-16 3 4 16.64 21.99 6.08 180.0
-15 3 4 76.27 31.97 7.02 180.0
-14 3 4 9.73 4.79 2.87 180.0
-13 3 4 355.44 19.76 18.90 180.0
-12 3 4 534.16 20.57 23.22 180.0
-11 3 4 1995.06 81.45 43.58 0.0
-10 3 4 1120.79 45.62 33.79 180.0
-9 3 4 0.00 4.02 0.66 180.0
-8 3 4 364.94 15.61 17.28 180.0
-7 3 4 211.47 10.74 13.30 0.0
-6 3 4 57.42 5.14 7.62 180.0
-5 3 4 1868.85 54.48 44.46 0.0
-4 3 4 1579.98 42.91 39.56 0.0
-3 3 4 30.94 4.29 5.14 0.0
-2 3 4 185.42 7.51 14.40 0.0
-1 3 4 195.51 7.87 14.87 180.0
0 3 4 2218.45 45.65 49.50 0.0
1 3 4 2435.83 45.73 52.79 180.0
2 3 4 3992.04 87.47 66.41 180.0
3 3 4 4116.79 87.11 65.11 0.0
4 3 4 3097.05 70.72 55.29 180.0
5 3 4 1122.24 30.15 33.96 180.0
6 3 4 2199.85 65.08 45.15 180.0
7 3 4 1824.35 49.97 41.91 0.0
8 3 4 12.61 8.64 4.40 0.0
9 3 4 12.14 7.48 0.80 180.0
10 3 4 138.01 13.76 12.98 180.0
11 3 4 619.48 32.78 23.92 0.0
12 3 4 94.74 10.83 9.54 0.0
13 3 4 120.14 14.41 11.33 180.0
14 3 4 186.84 29.58 12.52 0.0
15 3 4 19.73 9.38 4.07 180.0
-16 4 4 152.65 25.19 11.36 180.0
-15 4 4 24.74 35.50 2.45 0.0
-14 4 4 0.00 18.06 6.52 180.0
-13 4 4 14.65 3.37 3.13 180.0
-12 4 4 88.10 7.98 8.72 0.0
-11 4 4 0.52 4.39 1.90 180.0
-10 4 4 14.21 4.31 3.78 0.0
-9 4 4 8.97 4.80 2.78 180.0
-8 4 4 539.90 20.57 22.40 180.0
-7 4 4 63.85 4.98 8.69 180.0
-6 4 4 3165.47 105.48 54.16 0.0
-5 4 4 185.31 7.48 14.77 180.0
-4 4 4 3223.95 85.56 58.36 180.0
-3 4 4 167.65 10.42 13.13 180.0
-2 4 4 6404.37 186.13 78.67 180.0
-1 4 4 1834.51 46.93 43.92 180.0
0 4 4 6865.03 156.55 83.37 180.0
1 4 4 5791.14 136.68 78.59 0.0
2 4 4 8562.94 165.86 90.48 180.0
3 4 4 568.67 15.08 24.17 0.0
4 4 4 4216.48 99.01 64.01 180.0
5 4 4 552.99 16.23 22.66 180.0
6 4 4 237.56 8.55 15.09 180.0
7 4 4 30.42 4.50 5.83 180.0
8 4 4 26.88 10.33 4.47 180.0
9 4 4 148.67 13.67 13.02 0.0
10 4 4 668.03 40.81 25.55 0.0
11 4 4 45.36 12.74 6.06 0.0
12 4 4 22.60 11.35 4.74 180.0
13 4 4 0.00 8.70 0.90 0.0
14 4 4 0.00 44.72 1.62 0.0
15 4 4 0.00 10.50 2.50 0.0
-16 5 4 28.64 15.48 7.32 0.0
-15 5 4 107.47 18.42 9.08 0.0
-14 5 4 42.96 18.40 8.05 0.0
-13 5 4 349.70 20.39 20.05 180.0
-12 5 4 0.00 11.34 0.12 180.0
-11 5 4 418.67 16.16 19.19 180.0
-10 5 4 0.00 4.88 2.62 180.0
-9 5 4 35.18 5.27 6.36 180.0
-8 5 4 81.51 7.31 8.45 180.0
-7 5 4 31.53 4.06 6.12 0.0
-6 5 4 286.19 11.89 16.79 180.0
-5 5 4 772.40 24.19 29.73 180.0
-4 5 4 82.64 7.02 9.12 180.0
-3 5 4 600.23 20.64 25.42 180.0
-2 5 4 7606.26 200.93 85.30 180.0
-1 5 4 501.42 13.84 22.42 0.0
0 5 4 11999.64 295.98 107.89 0.0
1 5 4 454.75 14.03 22.69 0.0
2 5 4 207.11 8.13 13.42 0.0
3 5 4 266.21 10.60 15.58 180.0
4 5 4 3673.34 83.73 58.65 180.0
5 5 4 555.54 17.52 24.43 180.0
6 5 4 18.93 3.92 2.46 180.0
7 5 4 0.86 3.09 1.16 0.0
8 5 4 24.55 10.22 5.19 0.0
9 5 4 219.20 16.53 13.66 0.0
10 5 4 476.33 34.92 21.17 180.0
11 5 4 0.54 6.37 0.19 180.0
12 5 4 35.49 8.09 7.65 180.0
13 5 4 147.44 22.66 11.84 0.0
14 5 4 28.45 16.91 5.01 180.0
15 5 4 9.24 19.28 1.68 180.0
-15 6 4 41.02 16.74 6.66 180.0
-14 6 4 36.55 14.11 4.33 0.0
-13 6 4 137.74 18.22 12.89 0.0
-12 6 4 14.51 4.51 2.68 180.0
-11 6 4 328.44 14.27 18.23 180.0
-10 6 4 143.24 10.89 12.99 180.0
-9 6 4 12.04 4.42 0.56 0.0
-8 6 4 769.84 30.02 27.30 0.0
-7 6 4 7.99 4.18 2.78 180.0
-6 6 4 0.00 4.13 1.57 0.0
-5 6 4 2867.04 99.43 54.20 180.0
-4 6 4 266.69 11.72 18.70 180.0
-3 6 4 187.75 9.06 13.13 180.0
-2 6 4 384.95 13.43 20.47 180.0
-1 6 4 29.45 6.25 3.73 0.0
0 6 4 112.98 6.82 10.52 0.0
1 6 4 60.64 10.16 5.96 180.0
2 6 4 1841.89 44.51 43.11 180.0
3 6 4 891.99 25.49 29.62 0.0
4 6 4 360.04 11.72 18.68 180.0
5 6 4 343.90 14.90 18.72 0.0
6 6 4 1542.27 44.07 38.53 180.0
7 6 4 679.05 22.70 25.99 180.0
8 6 4 17.07 6.61 5.13 180.0
9 6 4 958.40 40.87 30.36 180.0
10 6 4 133.08 15.52 12.38 180.0
11 6 4 213.33 15.39 14.34 0.0
12 6 4 0.00 11.85 1.13 0.0
13 6 4 0.00 30.75 0.05 180.0
14 6 4 184.50 29.71 14.03 0.0
15 6 4 183.42 24.45 11.85 180.0
-15 7 4 214.34 30.36 13.36 180.0
-14 7 4 21.49 13.72 5.60 0.0
-13 7 4 199.35 18.59 13.41 0.0
-12 7 4 39.26 7.13 7.06 180.0
-11 7 4 3441.84 98.07 57.95 180.0
-10 7 4 1246.54 53.89 35.23 0.0
-9 7 4 7.92 4.41 1.44 180.0
-8 7 4 24.49 6.80 4.39 0.0
-7 7 4 218.56 9.90 14.36 0.0
-6 7 4 260.22 12.21 16.13 180.0
-5 7 4 132.85 8.75 11.63 180.0
-4 7 4 4057.21 132.62 61.46 180.0
-3 7 4 4777.76 125.99 69.02 180.0
-2 7 4 199.06 9.27 14.92 180.0
-1 7 4 96.36 9.58 9.27 0.0
0 7 4 330.48 17.86 18.12 0.0
1 7 4 928.94 24.01 31.22 0.0
2 7 4 361.41 12.23 18.39 180.0
3 7 4 699.61 19.28 27.18 180.0
4 7 4 992.90 29.69 32.56 0.0
5 7 4 597.26 16.88 24.23 180.0
6 7 4 46.01 5.39 7.89 180.0
7 7 4 74.30 5.00 8.04 180.0
8 7 4 72.46 12.14 9.26 180.0
9 7 4 169.86 13.09 14.02 0.0
10 7 4 0.00 9.92 0.25 180.0
11 7 4 18.54 9.85 7.32 180.0
12 7 4 231.65 29.42 16.29 180.0
13 7 4 533.56 49.63 21.61 0.0
14 7 4 24.90 18.68 2.48 180.0
-15 8 4 44.59 15.16 6.65 0.0
-14 8 4 18.87 13.12 5.14 0.0
-13 8 4 60.46 14.92 7.37 0.0
-12 8 4 972.19 29.77 29.58 180.0
-11 8 4 180.29 8.64 13.05 0.0
-10 8 4 17.02 5.85 4.33 0.0
-9 8 4 1068.17 37.89 31.46 180.0
-8 8 4 290.86 12.97 15.80 180.0
-7 8 4 53.41 5.52 7.12 0.0
-6 8 4 1978.40 73.75 44.45 0.0
-5 8 4 61.35 6.93 7.91 180.0
-4 8 4 235.81 11.19 14.79 180.0
-3 8 4 489.01 19.92 22.59 180.0
-2 8 4 5798.92 132.15 73.83 0.0
-1 8 4 1923.78 43.41 44.00 180.0
0 8 4 7.53 4.64 0.72 180.0
1 8 4 3.98 5.14 1.05 180.0
2 8 4 515.53 16.49 23.47 0.0
3 8 4 226.08 13.61 14.76 0.0
4 8 4 66.87 8.46 7.38 180.0
5 8 4 532.64 20.54 22.10 0.0
6 8 4 85.83 10.16 8.75 0.0
7 8 4 55.84 4.29 7.73 180.0
8 8 4 1001.33 49.71 30.57 180.0
9 8 4 642.24 33.77 24.48 180.0
10 8 4 1189.71 54.69 34.01 180.0
11 8 4 26.17 15.20 6.40 180.0
12 8 4 228.95 27.01 16.17 0.0
13 8 4 432.67 40.99 18.53 180.0
14 8 4 29.91 18.57 6.51 0.0
-15 9 4 18.02 19.68 3.78 0.0
-14 9 4 20.95 16.46 4.73 180.0
-13 9 4 12.90 11.82 5.05 180.0
-12 9 4 24.02 5.50 3.96 180.0
-11 9 4 163.16 9.51 13.02 0.0
-10 9 4 147.31 11.21 13.33 0.0
-9 9 4 182.11 12.37 13.69 0.0
-8 9 4 305.96 14.83 17.00 180.0
-7 9 4 0.36 4.25 0.11 0.0
-6 9 4 108.41 8.70 9.39 180.0
-5 9 4 474.58 19.40 19.96 180.0
-4 9 4 24.43 5.80 4.31 180.0
-3 9 4 251.14 14.12 15.37 180.0
-2 9 4 1520.63 41.68 38.23 0.0
-1 9 4 569.26 20.71 23.77 180.0
0 9 4 1501.34 33.26 38.52 180.0
1 9 4 478.95 19.92 21.00 180.0
2 9 4 28.61 6.01 3.60 180.0
3 9 4 3.02 4.85 0.67 180.0
4 9 4 521.94 20.43 22.87 180.0
5 9 4 937.42 31.90 30.15 0.0
6 9 4 306.82 12.05 17.82 180.0
7 9 4 70.03 6.41 8.34 180.0
8 9 4 340.71 11.51 17.33 0.0
9 9 4 858.38 48.14 29.80 0.0
10 9 4 49.32 13.16 6.43 0.0
11 9 4 282.46 30.99 18.20 0.0
12 9 4 35.42 18.56 0.34 0.0
13 9 4 35.98 14.99 5.84 180.0
14 9 4 35.63 23.86 1.99 180.0
-14 10 4 0.57 20.68 7.00 180.0
-13 10 4 15.06 19.54 2.74 180.0
-12 10 4 308.79 17.79 16.50 180.0
-11 10 4 88.82 7.42 9.91 180.0
-10 10 4 4.70 9.79 3.50 0.0
-9 10 4 86.18 7.20 8.64 0.0
-8 10 4 57.41 6.48 7.82 180.0
-7 10 4 19.32 5.99 2.31 0.0
-6 10 4 1674.31 79.07 41.17 180.0
-5 10 4 102.20 14.34 8.85 0.0
-4 10 4 30.61 6.27 6.60 180.0
-3 10 4 2372.38 76.55 48.35 180.0
-2 10 4 421.91 16.19 19.05 0.0
-1 10 4 856.06 25.73 27.37 180.0
0 10 4 171.56 10.66 12.16 180.0
1 10 4 365.57 12.77 18.63 180.0
2 10 4 63.18 7.60 8.59 180.0
3 10 4 1263.06 40.51 35.83 180.0
4 10 4 32.25 10.64 5.68 0.0
5 10 4 10.68 6.29 1.02 0.0
6 10 4 1485.62 58.89 38.04 180.0
7 10 4 192.32 9.34 14.53 180.0
8 10 4 361.88 13.22 19.60 180.0
9 10 4 36.00 10.52 4.61 180.0
10 10 4 576.69 42.29 24.56 180.0
11 10 4 4.18 18.80 4.66 0.0
12 10 4 41.51 15.21 5.92 0.0
13 10 4 17.06 16.20 3.48 0.0
14 10 4 155.19 30.56 11.82 180.0
-14 11 4 12.00 17.04 0.81 180.0
-13 11 4 45.39 16.38 4.09 0.0
-12 11 4 240.89 23.67 15.18 0.0
-11 11 4 71.15 12.91 8.50 0.0
-10 11 4 90.84 11.79 12.24 180.0
-9 11 4 215.63 12.19 15.01 180.0
-8 11 4 740.40 27.81 27.07 0.0
-7 11 4 28.91 8.30 4.89 180.0
-6 11 4 10.08 6.18 2.72 180.0
-5 11 4 2.84 6.27 2.85 0.0
-4 11 4 87.21 7.69 10.68 180.0
-3 11 4 494.16 22.27 21.38 180.0
-2 11 4 210.28 13.31 15.44 0.0
-1 11 4 268.35 14.82 15.51 180.0
0 11 4 1410.30 35.39 36.07 180.0
1 11 4 244.87 11.89 14.95 0.0
2 11 4 115.09 8.88 10.46 180.0
3 11 4 18.09 7.39 2.56 0.0
4 11 4 1339.53 45.18 37.08 180.0
5 11 4 152.98 9.14 12.24 0.0
6 11 4 10.19 5.46 1.46 0.0
7 11 4 7.70 4.32 2.41 0.0
8 11 4 107.04 8.44 9.97 180.0
9 11 4 264.35 20.25 17.71 180.0
10 11 4 72.01 18.13 8.05 0.0
11 11 4 137.73 18.57 11.29 180.0
12 11 4 59.92 14.69 6.57 180.0
13 11 4 59.58 22.15 5.04 180.0
-14 12 4 20.58 21.85 6.91 180.0
-13 12 4 36.88 17.86 6.08 0.0
-12 12 4 12.43 4.65 3.72 0.0
-11 12 4 484.23 24.48 22.85 0.0
-10 12 4 63.37 7.28 8.03 0.0
-9 12 4 104.19 11.23 10.71 180.0
-8 12 4 1421.89 61.10 36.81 0.0
-7 12 4 2080.55 82.97 44.95 180.0
-6 12 4 8.89 6.22 2.91 0.0
-5 12 4 698.59 30.54 27.42 180.0
-4 12 4 23.44 6.49 4.55 0.0
-3 12 4 19.95 5.96 4.43 180.0
-2 12 4 117.53 10.14 10.97 0.0
-1 12 4 423.12 18.59 20.59 180.0
0 12 4 1057.83 32.07 32.79 0.0
1 12 4 85.11 15.64 8.31 0.0
2 12 4 649.57 21.54 25.58 180.0
3 12 4 966.16 34.58 31.16 0.0
4 12 4 221.46 15.96 14.83 180.0
5 12 4 903.14 38.24 30.19 180.0
6 12 4 99.27 12.86 10.35 0.0
7 12 4 165.30 10.51 11.82 0.0
8 12 4 342.56 16.28 18.46 0.0
9 12 4 0.38 4.97 0.93 180.0
10 12 4 10.49 15.34 2.16 0.0
11 12 4 431.11 36.05 17.85 180.0
12 12 4 17.81 19.41 2.39 0.0
13 12 4 48.80 57.69 6.12 180.0
-13 13 4 68.05 18.27 10.64 0.0
-12 13 4 176.95 23.43 13.49 180.0
-11 13 4 55.29 10.56 7.70 0.0
-10 13 4 2.32 8.24 2.63 180.0
-9 13 4 1158.96 49.77 33.07 0.0
-8 13 4 216.96 16.76 15.46 0.0
-7 13 4 26.24 14.40 5.69 0.0
-6 13 4 67.20 8.79 8.30 180.0
-5 13 4 30.42 11.91 4.52 180.0
-4 13 4 438.73 24.50 22.12 180.0
-3 13 4 695.65 30.79 26.20 180.0
-2 13 4 2.39 6.16 0.78 180.0
-1 13 4 265.29 24.41 15.61 180.0
0 13 4 82.61 9.21 9.33 0.0
1 13 4 20.16 6.28 5.84 180.0
2 13 4 63.25 9.35 6.72 0.0
3 13 4 3321.53 132.18 57.77 0.0
4 13 4 145.11 10.53 10.46 180.0
5 13 4 96.49 10.09 9.18 180.0
6 13 4 14.38 7.03 2.06 180.0
7 13 4 9.82 5.88 1.56 0.0
8 13 4 0.00 5.60 0.24 0.0
9 13 4 75.86 8.57 8.90 0.0
10 13 4 33.07 20.70 4.75 0.0
11 13 4 54.42 24.63 7.51 0.0
12 13 4 22.27 14.51 6.65 0.0
-13 14 4 373.68 41.51 17.79 180.0
-12 14 4 23.60 11.82 6.90 180.0
-11 14 4 0.00 8.22 0.03 0.0
-10 14 4 0.00 7.86 1.04 0.0
-9 14 4 833.42 35.30 27.87 180.0
-8 14 4 0.00 6.79 0.60 180.0
-7 14 4 7.49 9.17 1.42 0.0
-6 14 4 338.92 19.60 18.02 0.0
-5 14 4 27.87 11.11 5.24 180.0
-4 14 4 695.81 30.90 26.25 180.0
-3 14 4 268.63 18.43 16.46 0.0
-2 14 4 101.06 13.81 10.30 180.0
-1 14 4 10.35 6.87 2.10 180.0
0 14 4 763.65 35.00 28.52 180.0
1 14 4 703.24 30.54 25.89 180.0
2 14 4 845.91 42.48 27.88 180.0
3 14 4 447.57 18.41 21.55 0.0
4 14 4 1239.78 45.04 33.25 180.0
5 14 4 19.72 6.71 4.15 180.0
6 14 4 17.71 12.69 4.51 0.0
7 14 4 0.00 5.90 1.45 0.0
8 14 4 255.23 16.37 14.99 180.0
9 14 4 4.78 5.22 0.88 180.0
10 14 4 0.00 16.10 1.36 0.0
11 14 4 8.29 30.74 1.06 180.0
12 14 4 496.65 51.61 21.32 180.0
-12 15 4 27.31 13.86 6.82 0.0
-11 15 4 0.00 33.11 2.85 0.0
-10 15 4 355.62 29.10 19.32 0.0
-9 15 4 29.22 8.11 3.78 180.0
-8 15 4 1.35 9.49 0.88 0.0
-7 15 4 42.57 12.58 7.00 180.0
-6 15 4 8.24 8.42 1.82 0.0
-5 15 4 158.08 14.41 12.65 180.0
-4 15 4 150.53 13.48 11.59 0.0
-3 15 4 459.79 27.68 21.23 0.0
-2 15 4 19.81 10.12 3.82 180.0
-1 15 4 0.00 7.91 2.52 0.0
0 15 4 1783.34 71.77 41.57 0.0
1 15 4 221.67 13.79 14.72 0.0
2 15 4 32.33 10.33 6.89 0.0
3 15 4 270.16 15.71 16.79 180.0
4 15 4 2.28 5.80 2.06 180.0
5 15 4 26.56 8.14 5.98 180.0
6 15 4 14.03 7.38 2.13 180.0
7 15 4 1261.55 64.09 34.55 180.0
8 15 4 0.00 8.51 1.18 0.0
9 15 4 13.05 10.68 1.94 180.0
10 15 4 85.81 41.81 8.26 180.0
11 15 4 73.34 21.37 10.38 0.0
-11 16 4 340.76 44.68 18.23 180.0
-10 16 4 2.82 14.43 4.95 0.0
-9 16 4 188.94 19.36 12.98 0.0
-8 16 4 691.17 51.67 24.45 0.0
-7 16 4 31.92 11.29 7.12 180.0
-6 16 4 209.00 18.00 13.66 180.0
-5 16 4 25.11 10.63 5.80 0.0
-4 16 4 364.98 25.32 19.49 0.0
-3 16 4 730.90 38.68 26.22 180.0
-2 16 4 584.35 32.28 24.50 180.0
-1 16 4 3.72 8.53 3.00 180.0
0 16 4 277.66 16.10 16.90 180.0
1 16 4 548.17 26.53 22.96 180.0
2 16 4 461.21 22.24 21.25 0.0
3 16 4 42.93 11.79 9.01 180.0
4 16 4 15.63 7.35 3.50 180.0
5 16 4 384.41 21.43 19.96 0.0
6 16 4 9.59 9.91 3.39 180.0
7 16 4 257.00 15.63 16.11 180.0
8 16 4 0.00 9.57 0.66 180.0
9 16 4 133.01 14.97 12.37 180.0
10 16 4 0.00 14.97 1.51 0.0
11 16 4 3.36 29.71 0.17 0.0
-11 17 4 3.16 27.15 1.96 0.0
-10 17 4 101.11 17.96 8.96 180.0
-9 17 4 232.75 31.76 14.07 180.0
-8 17 4 33.39 13.89 4.29 180.0
-7 17 4 207.83 17.02 14.35 0.0
-6 17 4 48.21 10.21 7.90 0.0
-5 17 4 55.49 9.77 6.54 0.0
-4 17 4 460.39 34.84 20.60 0.0
-3 17 4 62.85 11.37 8.66 0.0
-2 17 4 34.46 10.15 7.51 0.0
-1 17 4 55.28 17.20 8.88 180.0
0 17 4 52.50 13.12 6.59 0.0
1 17 4 116.94 11.97 9.82 0.0
2 17 4 10.06 8.88 1.47 0.0
3 17 4 1613.52 65.43 38.38 180.0
4 17 4 229.82 17.10 15.80 0.0
5 17 4 23.65 15.06 3.64 0.0
6 17 4 17.85 16.51 5.33 0.0
7 17 4 283.04 27.86 14.89 0.0
8 17 4 28.75 18.74 6.07 180.0
9 17 4 261.02 26.72 16.11 180.0
10 17 4 81.25 27.80 7.48 0.0
-10 18 4 31.93 16.02 3.32 0.0
-9 18 4 89.25 13.18 8.37 0.0
-8 18 4 100.91 20.37 9.32 0.0
-7 18 4 256.81 32.19 16.64 180.0
-6 18 4 88.18 15.74 7.51 180.0
-5 18 4 415.47 25.93 17.67 0.0
-4 18 4 8.63 13.22 3.90 180.0
-3 18 4 132.68 14.17 12.45 0.0
-2 18 4 9.31 8.80 2.39 0.0
-1 18 4 169.78 18.22 11.14 180.0
0 18 4 192.99 22.55 14.12 0.0
1 18 4 54.68 15.93 7.63 180.0
2 18 4 250.38 17.12 14.11 180.0
3 18 4 288.65 21.49 16.83 180.0
4 18 4 595.69 36.31 24.78 180.0
5 18 4 140.42 16.38 10.48 180.0
6 18 4 68.97 15.29 7.13 0.0
7 18 4 24.16 17.54 3.24 180.0
8 18 4 53.10 21.88 6.56 0.0
9 18 4 49.85 13.85 9.24 0.0
-9 19 4 129.75 40.88 9.93 0.0
-8 19 4 35.53 21.65 7.80 180.0
-7 19 4 0.00 19.75 1.76 0.0
-6 19 4 6.84 13.36 3.06 180.0
-5 19 4 116.53 15.75 10.25 180.0
-4 19 4 173.44 18.05 13.96 0.0
-3 19 4 125.22 25.66 10.42 180.0
-2 19 4 303.35 20.95 17.60 0.0
-1 19 4 10.05 18.69 2.33 180.0
0 19 4 0.00 13.38 4.05 0.0
1 19 4 257.56 19.62 17.62 180.0
2 19 4 765.66 41.55 26.96 0.0
3 19 4 580.93 30.92 24.64 0.0
4 19 4 0.00 11.96 2.16 0.0
5 19 4 175.69 20.59 11.79 180.0
6 19 4 225.05 24.46 14.28 180.0
7 19 4 152.84 22.40 12.80 0.0
8 19 4 13.79 32.19 2.00 180.0
-8 20 4 121.24 21.63 11.47 180.0
-7 20 4 118.43 52.83 8.83 0.0
-6 20 4 0.00 21.16 1.31 0.0
-5 20 4 0.00 22.53 1.34 180.0
-4 20 4 780.87 42.55 26.89 180.0
-3 20 4 62.15 15.76 9.29 0.0
-2 20 4 278.03 24.37 15.56 0.0
-1 20 4 0.00 15.10 3.06 180.0
0 20 4 143.92 17.53 11.60 0.0
1 20 4 0.00 12.43 4.87 180.0
2 20 4 582.66 45.54 24.09 180.0
3 20 4 287.81 23.66 16.94 180.0
4 20 4 179.54 23.23 12.44 0.0
5 20 4 0.00 21.26 1.70 180.0
6 20 4 84.15 21.95 8.19 180.0
7 20 4 172.74 26.01 13.91 180.0
-6 21 4 49.91 23.04 5.23 180.0
-5 21 4 18.76 21.85 1.08 0.0
-4 21 4 65.12 17.28 6.86 180.0
-3 21 4 1.01 25.25 1.55 180.0
-2 21 4 33.82 15.26 4.25 0.0
-1 21 4 0.66 21.72 1.12 180.0
0 21 4 21.34 14.60 4.44 0.0
1 21 4 14.83 14.52 1.37 0.0
2 21 4 46.16 25.60 6.67 0.0
3 21 4 34.31 15.26 5.49 180.0
4 21 4 30.14 26.10 7.50 180.0
5 21 4 4.68 15.83 2.61 180.0
6 21 4 7.66 21.36 4.39 180.0
-5 22 4 9.79 24.51 3.92 180.0
-4 22 4 44.63 21.24 6.60 0.0
-3 22 4 19.49 14.70 2.64 180.0
-2 22 4 134.28 21.28 11.04 180.0
-1 22 4 21.85 22.68 1.91 180.0
0 22 4 10.49 34.72 5.33 0.0
1 22 4 480.48 52.80 22.13 0.0
2 22 4 0.00 22.35 2.97 0.0
3 22 4 317.85 41.49 18.82 0.0
4 22 4 38.20 20.93 7.41 0.0
-1 23 4 0.00 25.98 2.03 180.0
0 23 4 61.36 22.49 4.06 0.0
-16 1 5 15.28 12.97 1.25 0.0
-15 1 5 81.99 29.49 10.19 180.0
-14 1 5 0.00 7.02 1.60 0.0
-13 1 5 16.21 4.70 3.47 180.0
-12 1 5 5.85 4.52 1.77 180.0
-11 1 5 41.38 8.17 5.80 0.0
-10 1 5 218.68 10.46 15.61 0.0
-9 1 5 76.47 5.44 8.56 180.0
-8 1 5 6.83 3.64 0.69 0.0
-7 1 5 172.05 7.94 12.65 180.0
-6 1 5 790.92 21.30 27.98 180.0
-5 1 5 5790.38 135.99 75.29 0.0
-4 1 5 503.63 16.60 22.25 180.0
-3 1 5 2166.85 60.79 47.15 180.0
-2 1 5 3628.91 69.47 62.14 180.0
-1 1 5 104.78 6.67 10.42 180.0
0 1 5 173.08 5.20 13.01 0.0
1 1 5 6.80 2.69 2.36 180.0
2 1 5 641.13 13.65 25.92 180.0
3 1 5 1754.35 31.83 43.19 0.0
4 1 5 16.17 3.85 3.45 0.0
5 1 5 787.09 17.29 26.28 0.0
6 1 5 222.94 7.40 14.48 0.0
7 1 5 203.35 7.25 14.07 180.0
8 1 5 12.02 5.82 3.65 0.0
9 1 5 110.43 6.07 10.25 0.0
10 1 5 71.61 5.48 8.82 0.0
11 1 5 1071.82 30.52 33.96 0.0
12 1 5 5.28 5.54 0.64 0.0
13 1 5 65.66 22.16 8.99 180.0
14 1 5 10.36 19.95 1.22 0.0
15 1 5 0.00 23.66 0.83 180.0
-16 2 5 72.32 62.23 8.47 180.0
-15 2 5 104.60 24.94 9.48 0.0
-14 2 5 117.65 13.90 11.00 0.0
-13 2 5 4.95 4.64 2.25 180.0
-12 2 5 409.45 19.04 20.00 180.0
-11 2 5 955.14 40.80 31.31 180.0
-10 2 5 60.01 7.00 7.51 180.0
-9 2 5 9.16 4.06 4.23 0.0
-8 2 5 12.12 3.52 1.25 180.0
-7 2 5 559.17 19.48 23.35 0.0
-6 2 5 248.73 10.18 14.07 180.0
-5 2 5 196.03 8.15 13.28 0.0
-4 2 5 6975.21 147.97 81.05 0.0
-3 2 5 4.33 4.96 4.30 0.0
-2 2 5 58.05 4.09 7.72 0.0
-1 2 5 3096.22 68.19 58.78 180.0
0 2 5 10211.41 183.10 100.75 180.0
1 2 5 2852.54 45.81 56.53 0.0
2 2 5 598.85 14.92 25.24 180.0
3 2 5 2538.56 47.74 52.43 180.0
4 2 5 7.56 2.62 0.91 0.0
5 2 5 99.82 4.59 10.28 0.0
6 2 5 677.07 16.74 26.75 180.0
7 2 5 1606.60 40.01 39.33 0.0
8 2 5 835.87 20.89 28.01 180.0
9 2 5 4.85 5.17 1.75 180.0
10 2 5 315.93 16.49 18.12 0.0
11 2 5 4.94 5.64 1.85 0.0
12 2 5 21.28 7.85 5.03 180.0
13 2 5 128.77 17.73 11.64 0.0
14 2 5 144.37 24.77 12.66 180.0
15 2 5 0.00 43.64 4.39 0.0
-16 3 5 187.38 21.67 12.93 180.0
-15 3 5 338.83 22.41 17.55 180.0
-14 3 5 0.00 6.92 4.39 180.0
-13 3 5 669.50 31.56 25.48 0.0
-12 3 5 1074.69 37.94 30.65 0.0
-11 3 5 1454.42 45.37 38.01 180.0
-10 3 5 417.89 17.42 20.54 0.0
-9 3 5 2696.02 86.91 50.87 180.0
-8 3 5 339.57 15.14 18.57 0.0
-7 3 5 160.74 8.86 12.01 0.0
-6 3 5 3570.53 102.26 58.18 180.0
-5 3 5 452.42 14.22 21.51 180.0
-4 3 5 1348.23 34.48 36.66 180.0
-3 3 5 2309.16 70.16 49.44 0.0
-2 3 5 462.42 12.76 20.68 180.0
-1 3 5 664.10 15.41 26.59 180.0
0 3 5 993.52 20.14 32.57 180.0
1 3 5 3018.64 66.75 56.93 0.0
2 3 5 7707.80 147.55 88.44 180.0
3 3 5 2312.21 50.05 48.70 180.0
4 3 5 529.89 14.15 23.41 0.0
5 3 5 3183.93 78.85 55.62 180.0
6 3 5 1.02 2.69 2.74 0.0
7 3 5 500.63 19.85 21.65 0.0
8 3 5 29.91 3.55 5.67 0.0
9 3 5 115.95 6.00 11.86 0.0
10 3 5 6.47 6.61 3.57 0.0
11 3 5 185.91 14.14 14.48 180.0
12 3 5 53.39 8.13 7.12 180.0
13 3 5 260.63 24.21 16.32 0.0
14 3 5 148.72 21.54 12.53 180.0
15 3 5 29.85 15.84 7.08 0.0
-16 4 5 0.00 16.84 3.30 180.0
-15 4 5 102.61 31.17 10.95 0.0
-14 4 5 140.06 12.26 12.05 0.0
-13 4 5 101.10 7.29 11.01 0.0
-12 4 5 0.00 5.04 0.31 180.0
-11 4 5 222.42 14.85 13.35 180.0
-10 4 5 323.18 15.20 18.08 0.0
-9 4 5 366.54 16.15 19.83 180.0
-8 4 5 114.32 8.04 10.16 180.0
-7 4 5 94.65 7.08 8.19 0.0
-6 4 5 10944.66 350.09 97.54 0.0
-5 4 5 1512.56 47.67 39.54 180.0
-4 4 5 1553.23 40.73 39.20 180.0
-3 4 5 1719.32 50.27 40.42 180.0
-2 4 5 2678.01 71.60 52.71 0.0
-1 4 5 2085.09 55.59 47.85 0.0
0 4 5 0.05 3.73 0.39 180.0
1 4 5 85.59 5.43 9.54 0.0
2 4 5 767.15 18.24 27.81 0.0
3 4 5 2518.76 55.58 52.73 180.0
4 4 5 1474.53 32.64 37.31 0.0
5 4 5 74.70 5.34 8.20 180.0
6 4 5 368.00 13.44 18.89 180.0
7 4 5 407.54 13.27 18.73 0.0
8 4 5 149.75 7.71 12.72 0.0
9 4 5 109.61 16.00 9.35 180.0
10 4 5 26.58 13.98 7.82 180.0
11 4 5 409.11 25.99 21.62 180.0
12 4 5 13.03 8.77 0.92 180.0
13 4 5 32.15 10.98 6.67 180.0
14 4 5 452.18 52.24 21.57 180.0
15 4 5 43.73 20.19 5.39 0.0
-15 5 5 250.91 38.90 15.74 0.0
-14 5 5 95.14 8.82 9.73 180.0
-13 5 5 91.86 8.99 11.21 180.0
-12 5 5 50.95 6.97 7.36 0.0
-11 5 5 450.94 18.54 21.43 0.0
-10 5 5 211.95 12.71 14.86 0.0
-9 5 5 84.90 6.83 10.18 180.0
-8 5 5 13.28 4.66 2.87 180.0
-7 5 5 121.52 6.83 10.38 180.0
-6 5 5 8.42 5.77 0.92 180.0
-5 5 5 845.93 27.35 29.62 180.0
-4 5 5 965.63 29.63 29.98 0.0
-3 5 5 2059.17 60.73 45.85 0.0
-2 5 5 4268.54 114.55 65.90 0.0
-1 5 5 156.02 13.25 11.87 0.0
0 5 5 46.53 5.78 6.62 180.0
1 5 5 29.56 4.29 2.59 180.0
2 5 5 656.26 16.33 24.80 0.0
3 5 5 799.13 19.32 27.57 0.0
4 5 5 176.71 8.24 13.98 0.0
5 5 5 302.10 9.94 18.27 180.0
6 5 5 1670.71 51.24 40.35 0.0
7 5 5 471.57 17.61 21.46 0.0
8 5 5 281.98 10.30 16.36 0.0
9 5 5 486.79 26.95 22.29 0.0
10 5 5 512.16 29.53 22.45 0.0
11 5 5 334.94 38.27 17.55 180.0
12 5 5 0.00 6.70 1.86 180.0
13 5 5 36.20 23.82 5.51 0.0
14 5 5 125.35 45.39 12.04 180.0
15 5 5 45.74 18.16 9.83 0.0
-15 6 5 240.65 32.87 15.17 180.0
-14 6 5 0.00 12.30 0.93 0.0
-13 6 5 0.93 3.99 0.36 0.0
-12 6 5 21.46 5.21 5.53 180.0
-11 6 5 275.02 15.59 17.33 180.0
-10 6 5 227.79 11.48 14.21 0.0
-9 6 5 571.78 24.95 23.29 0.0
-8 6 5 969.40 36.05 31.41 180.0
-7 6 5 1592.07 49.06 38.91 0.0
-6 6 5 1821.00 59.03 43.34 180.0
-5 6 5 151.51 8.87 11.98 180.0
-4 6 5 89.73 9.91 9.59 180.0
-3 6 5 304.05 13.85 17.59 0.0
-2 6 5 1059.85 31.74 33.08 180.0
-1 6 5 2482.82 60.43 50.67 0.0
0 6 5 6041.44 135.48 77.00 0.0
1 6 5 2922.29 66.87 55.32 180.0
2 6 5 1245.16 34.65 36.28 180.0
3 6 5 3299.49 73.70 55.80 180.0
4 6 5 1765.74 41.06 41.91 0.0
5 6 5 237.23 9.75 16.06 180.0
6 6 5 1789.81 55.90 40.54 180.0
7 6 5 212.28 10.92 15.12 180.0
8 6 5 59.58 3.94 9.14 0.0
9 6 5 1317.14 56.37 33.79 0.0
10 6 5 13.20 7.94 1.06 180.0
11 6 5 97.86 11.69 9.63 0.0
12 6 5 8.80 11.00 1.95 180.0
13 6 5 0.00 17.08 0.23 0.0
14 6 5 142.27 89.25 8.17 180.0
-15 7 5 0.00 35.42 3.90 0.0
-14 7 5 37.25 15.90 5.96 180.0
-13 7 5 450.26 20.48 19.99 180.0
-12 7 5 332.30 15.96 17.99 180.0
-11 7 5 589.68 26.38 23.78 180.0
-10 7 5 15.92 6.61 3.39 0.0
-9 7 5 18.79 5.44 2.71 180.0
-8 7 5 25.66 5.88 5.41 180.0
-7 7 5 91.41 7.29 9.28 180.0
-6 7 5 89.52 6.83 9.93 180.0
-5 7 5 418.56 15.79 19.75 0.0
-4 7 5 523.35 19.05 22.42 180.0
-3 7 5 134.80 11.13 9.79 0.0
-2 7 5 1065.86 28.50 33.59 0.0
-1 7 5 1778.75 45.51 43.17 0.0
0 7 5 11.19 8.06 2.69 180.0
1 7 5 2202.53 50.51 47.30 0.0
2 7 5 3065.53 75.38 56.33 0.0
3 7 5 1292.32 38.04 37.03 180.0
4 7 5 0.00 5.22 1.41 180.0
5 7 5 887.46 25.92 29.63 0.0
6 7 5 757.71 28.17 28.52 180.0
7 7 5 1730.29 58.38 40.83 180.0
8 7 5 1381.00 36.87 36.50 180.0
9 7 5 359.66 25.10 19.98 180.0
10 7 5 41.39 13.03 6.49 180.0
11 7 5 20.10 10.96 4.59 0.0
12 7 5 2.10 9.10 0.31 180.0
13 7 5 46.26 15.36 8.55 0.0
14 7 5 37.22 14.44 6.42 180.0
-15 8 5 122.05 36.53 7.41 0.0
-14 8 5 32.15 17.51 6.29 0.0
-13 8 5 76.77 5.69 8.37 0.0
-12 8 5 0.00 5.01 0.65 0.0
-11 8 5 245.92 18.85 16.38 0.0
-10 8 5 59.08 6.51 7.55 0.0
-9 8 5 492.96 18.95 20.69 180.0
-8 8 5 1718.97 67.59 41.05 0.0
-7 8 5 985.54 39.70 30.66 180.0
-6 8 5 27.13 5.56 4.58 0.0
-5 8 5 534.54 21.27 25.05 0.0
-4 8 5 3685.13 111.74 58.68 0.0
-3 8 5 469.03 15.09 20.08 0.0
-2 8 5 490.43 16.45 23.35 180.0
-1 8 5 2755.50 60.64 51.38 180.0
0 8 5 1529.54 33.50 37.94 0.0
1 8 5 610.55 23.18 23.92 180.0
2 8 5 320.29 11.30 16.62 180.0
3 8 5 4.77 5.77 2.45 0.0
4 8 5 164.34 10.29 12.83 0.0
5 8 5 2720.92 49.29 51.80 180.0
6 8 5 788.48 24.55 26.30 0.0
7 8 5 36.34 5.50 5.74 180.0
8 8 5 15.23 7.49 3.68 0.0
9 8 5 357.08 21.49 19.42 180.0
10 8 5 48.25 20.05 8.48 180.0
11 8 5 387.92 49.99 18.99 180.0
12 8 5 30.04 11.88 3.79 180.0
13 8 5 70.22 24.21 9.78 180.0
14 8 5 0.00 27.82 6.15 0.0
-15 9 5 73.03 24.06 10.31 180.0
-14 9 5 0.00 21.72 2.26 0.0
-13 9 5 509.38 29.71 20.52 0.0
-12 9 5 90.40 8.63 8.90 180.0
-11 9 5 9.16 8.97 1.41 180.0
-10 9 5 5.57 6.98 3.19 0.0
-9 9 5 3025.91 107.90 54.37 0.0
-8 9 5 1400.42 53.42 37.68 180.0
-7 9 5 9.85 6.01 1.71 0.0
-6 9 5 182.26 11.41 14.17 0.0
-5 9 5 171.62 11.73 13.66 0.0
-4 9 5 105.31 7.76 10.05 0.0
-3 9 5 73.54 8.35 9.21 180.0
-2 9 5 750.89 20.50 26.26 0.0
-1 9 5 150.58 8.55 12.75 0.0
0 9 5 10.01 5.98 1.94 180.0
1 9 5 171.52 9.57 12.87 0.0
2 9 5 1778.34 48.07 43.07 0.0
3 9 5 378.64 21.87 20.95 180.0
4 9 5 666.61 25.01 25.65 0.0
5 9 5 129.43 10.29 11.83 0.0
6 9 5 2298.77 71.75 47.47 180.0
7 9 5 239.93 12.33 15.21 0.0
8 9 5 1526.98 51.06 38.50 0.0
9 9 5 4.08 10.27 3.97 0.0
10 9 5 13.64 13.35 1.75 0.0
11 9 5 66.22 31.53 8.23 0.0
12 9 5 181.06 25.30 14.92 0.0
13 9 5 6.52 12.72 5.05 180.0
14 9 5 60.26 25.85 5.92 0.0
-14 10 5 19.64 34.21 1.14 0.0
-13 10 5 8.44 7.52 3.45 0.0
-12 10 5 31.61 5.99 5.34 0.0
-11 10 5 78.81 10.36 10.99 0.0
-10 10 5 891.47 34.79 28.76 180.0
-9 10 5 30.52 6.78 4.01 0.0
-8 10 5 953.21 39.65 29.73 0.0
-7 10 5 614.69 28.82 24.16 180.0
-6 10 5 1867.58 73.27 42.74 0.0
-5 10 5 1975.31 79.47 43.65 0.0
-4 10 5 407.32 21.62 19.90 180.0
-3 10 5 168.06 9.16 14.86 180.0
-2 10 5 29.98 8.66 3.83 0.0
-1 10 5 63.62 7.48 6.58 180.0
0 10 5 2709.41 70.80 52.35 180.0
1 10 5 115.63 8.95 9.55 180.0
2 10 5 104.75 16.63 11.03 0.0
3 10 5 315.14 14.70 17.79 0.0
4 10 5 3413.65 112.81 56.10 180.0
5 10 5 7.41 6.09 4.76 0.0
6 10 5 77.76 8.11 8.04 0.0
7 10 5 275.72 13.97 16.22 0.0
8 10 5 0.00 3.61 0.54 180.0
9 10 5 182.10 25.59 10.95 180.0
10 10 5 46.86 15.20 3.90 180.0
11 10 5 230.44 29.83 14.07 180.0
12 10 5 3.10 19.61 1.46 180.0
13 10 5 116.90 46.79 8.45 0.0
-14 11 5 0.00 27.36 1.86 0.0
-13 11 5 23.03 14.55 7.41 180.0
-12 11 5 373.76 23.83 19.48 0.0
-11 11 5 386.23 37.41 20.60 0.0
-10 11 5 22.48 6.14 4.94 180.0
-9 11 5 54.43 9.98 6.71 0.0
-8 11 5 586.43 26.00 23.66 180.0
-7 11 5 24.79 7.00 5.32 0.0
-6 11 5 24.84 7.68 3.95 0.0
-5 11 5 32.19 8.34 5.75 180.0
-4 11 5 18.82 9.93 3.74 180.0
-3 11 5 633.49 24.97 24.27 0.0
-2 11 5 18.75 7.64 4.70 0.0
-1 11 5 1896.41 55.39 42.87 0.0
0 11 5 0.00 6.98 1.42 0.0
1 11 5 2470.57 66.78 49.19 180.0
2 11 5 11.80 6.86 0.95 0.0
3 11 5 143.99 9.97 11.12 0.0
4 11 5 101.25 13.39 9.88 180.0
5 11 5 651.91 26.05 25.44 180.0
6 11 5 871.34 30.93 28.71 0.0
7 11 5 1414.29 51.16 36.91 0.0
8 11 5 346.06 14.84 18.61 0.0
9 11 5 99.04 21.29 8.87 0.0
10 11 5 50.65 19.83 8.00 0.0
11 11 5 21.74 20.53 5.02 0.0
12 11 5 31.94 20.85 1.21 180.0
13 11 5 0.00 66.69 2.50 180.0
-13 12 5 106.90 26.02 8.29 0.0
-12 12 5 183.70 18.12 14.48 0.0
-11 12 5 10.25 6.77 4.34 0.0
-10 12 5 7.39 6.05 1.29 0.0
-9 12 5 0.00 5.50 0.74 0.0
-8 12 5 59.35 8.54 8.16 0.0
-7 12 5 673.44 30.06 25.49 180.0
-6 12 5 0.00 10.20 0.10 0.0
-5 12 5 1220.61 48.91 35.41 180.0
-4 12 5 93.98 10.28 10.90 180.0
-3 12 5 915.75 37.24 29.40 180.0
-2 12 5 65.66 9.94 8.16 180.0
-1 12 5 452.04 21.23 21.10 0.0
0 12 5 46.92 7.80 6.83 180.0
1 12 5 109.69 8.56 9.61 0.0
2 12 5 506.34 22.45 22.70 0.0
3 12 5 10.35 7.27 0.15 0.0
4 12 5 1349.67 41.73 34.76 180.0
5 12 5 1737.57 67.87 41.14 0.0
6 12 5 1.89 7.13 2.34 180.0
7 12 5 0.00 5.99 2.28 0.0
8 12 5 50.09 9.79 6.36 0.0
9 12 5 6.89 3.29 1.68 0.0
10 12 5 243.05 21.90 14.73 0.0
11 12 5 51.87 23.02 6.89 180.0
12 12 5 106.43 24.34 10.33 180.0
13 12 5 2.16 18.76 4.10 180.0
-13 13 5 135.65 21.49 9.90 180.0
-12 13 5 35.97 15.16 6.31 0.0
-11 13 5 8.40 9.99 4.57 180.0
-10 13 5 0.00 7.84 0.70 180.0
-9 13 5 315.34 16.59 17.70 180.0
-8 13 5 1231.71 70.48 34.90 0.0
-7 13 5 396.22 21.23 20.79 0.0
-6 13 5 610.85 30.78 23.98 180.0
-5 13 5 148.89 10.67 12.31 180.0
-4 13 5 361.05 26.43 18.37 180.0
-3 13 5 32.21 7.86 4.63 180.0
-2 13 5 108.10 14.80 8.71 180.0
-1 13 5 704.30 29.18 26.26 0.0
0 13 5 185.19 16.02 13.62 0.0
1 13 5 16.39 6.32 3.95 0.0
2 13 5 379.03 19.97 18.51 180.0
3 13 5 55.81 8.42 7.99 180.0
4 13 5 519.94 30.07 22.44 0.0
5 13 5 306.12 17.90 17.57 180.0
6 13 5 5043.04 176.71 66.73 0.0
7 13 5 99.67 8.67 10.04 0.0
8 13 5 272.66 15.92 17.74 180.0
9 13 5 152.14 11.70 11.76 180.0
10 13 5 143.60 18.96 11.86 0.0
11 13 5 155.63 37.49 8.37 180.0
12 13 5 30.75 21.61 6.87 0.0
-12 14 5 67.70 12.65 10.14 180.0
-11 14 5 462.52 38.12 20.47 0.0
-10 14 5 253.47 27.05 15.89 0.0
-9 14 5 1410.49 62.14 35.31 180.0
-8 14 5 111.30 16.62 11.11 180.0
-7 14 5 2.37 11.56 4.74 180.0
-6 14 5 96.82 12.30 8.68 0.0
-5 14 5 662.42 28.28 25.19 180.0
-4 14 5 52.12 9.91 6.59 0.0
-3 14 5 1044.67 47.02 33.08 0.0
-2 14 5 64.39 19.41 8.94 180.0
-1 14 5 60.61 11.62 7.38 180.0
0 14 5 59.18 10.35 6.75 0.0
1 14 5 15.09 7.11 2.23 0.0
2 14 5 254.18 13.58 14.42 180.0
3 14 5 530.77 24.19 23.40 0.0
4 14 5 8.79 8.89 0.55 180.0
5 14 5 214.80 14.29 14.13 0.0
6 14 5 216.20 16.73 15.30 0.0
7 14 5 51.19 8.20 8.70 0.0
8 14 5 6.63 4.84 2.17 0.0
9 14 5 55.94 10.90 7.01 180.0
10 14 5 0.00 22.40 1.14 0.0
11 14 5 0.00 19.96 3.79 180.0
12 14 5 44.49 47.81 4.00 180.0
-12 15 5 152.32 21.38 12.52 180.0
-11 15 5 5.88 21.41 0.41 0.0
-10 15 5 256.84 51.03 16.07 0.0
-9 15 5 0.00 13.27 0.64 0.0
-8 15 5 6.89 8.88 0.52 180.0
-7 15 5 146.07 17.01 11.12 0.0
-6 15 5 20.09 8.10 6.14 180.0
-5 15 5 23.67 10.65 4.83 180.0
-4 15 5 593.77 28.35 25.06 0.0
-3 15 5 118.98 18.08 11.04 180.0
-2 15 5 116.10 11.47 10.18 0.0
-1 15 5 7.51 7.73 0.31 180.0
0 15 5 47.08 8.42 7.17 0.0
1 15 5 2324.96 95.28 48.12 0.0
2 15 5 27.88 11.45 2.32 180.0
3 15 5 5.41 9.07 5.52 180.0
4 15 5 1813.47 72.13 42.56 0.0
5 15 5 27.60 9.11 5.19 180.0
6 15 5 123.97 11.39 10.83 0.0
7 15 5 45.11 9.50 7.51 0.0
8 15 5 332.34 24.12 18.28 0.0
9 15 5 153.84 21.18 10.97 0.0
10 15 5 0.00 18.93 0.47 180.0
11 15 5 17.43 23.16 4.98 180.0
-11 16 5 236.23 25.62 15.51 180.0
-10 16 5 149.63 21.43 11.36 180.0
-9 16 5 36.63 12.51 7.15 0.0
-8 16 5 182.46 15.92 14.16 180.0
-7 16 5 110.70 13.31 10.50 0.0
-6 16 5 169.92 15.63 14.63 180.0
-5 16 5 105.16 18.12 11.09 0.0
-4 16 5 0.00 8.84 0.40 180.0
-3 16 5 1175.41 52.66 32.73 0.0
-2 16 5 123.32 13.96 10.70 0.0
-1 16 5 10.66 12.14 3.82 0.0
0 16 5 226.30 20.62 16.29 180.0
1 16 5 377.60 25.45 19.63 180.0
2 16 5 230.61 18.81 15.08 180.0
3 16 5 25.72 9.46 2.12 0.0
4 16 5 379.54 28.83 20.31 0.0
5 16 5 105.90 11.11 9.87 0.0
6 16 5 16.87 8.92 4.50 180.0
7 16 5 134.48 25.75 10.43 180.0
8 16 5 0.00 10.24 0.39 180.0
9 16 5 25.72 11.65 3.32 180.0
10 16 5 0.00 23.17 0.71 180.0
-11 17 5 43.76 48.71 4.78 180.0
-10 17 5 155.58 21.24 10.70 0.0
-9 17 5 214.20 32.05 15.78 180.0
-8 17 5 45.85 18.51 6.86 180.0
-7 17 5 188.91 27.00 12.30 0.0
-6 17 5 0.00 11.82 3.86 180.0
-5 17 5 263.78 23.81 18.26 0.0
-4 17 5 14.48 10.73 0.05 180.0
-3 17 5 0.85 10.66 0.28 0.0
-2 17 5 22.28 11.56 3.20 0.0
-1 17 5 0.00 9.18 0.58 0.0
0 17 5 258.64 17.96 15.50 180.0
1 17 5 371.09 22.18 19.06 0.0
2 17 5 73.19 16.44 10.41 180.0
3 17 5 322.70 28.03 17.16 180.0
4 17 5 190.46 25.01 13.02 0.0
5 17 5 19.95 10.95 3.06 180.0
6 17 5 1.00 13.74 0.23 0.0
7 17 5 55.78 14.78 6.78 180.0
8 17 5 0.00 11.94 2.32 180.0
9 17 5 173.39 18.06 12.66 0.0
10 17 5 18.57 25.55 2.65 180.0
-10 18 5 109.71 22.33 10.60 180.0
-9 18 5 22.66 14.99 0.26 0.0
-8 18 5 315.80 27.95 15.87 0.0
-7 18 5 227.32 39.93 14.73 180.0
-6 18 5 5.66 10.93 3.63 180.0
-5 18 5 27.28 14.68 4.54 0.0
-4 18 5 127.63 14.47 11.91 0.0
-3 18 5 31.29 22.40 4.98 0.0
-2 18 5 41.88 11.50 5.39 0.0
-1 18 5 31.09 12.74 8.30 0.0
0 18 5 76.06 12.32 8.37 180.0
1 18 5 505.46 29.39 22.70 0.0
2 18 5 50.84 14.90 6.51 180.0
3 18 5 195.34 17.33 14.25 180.0
4 18 5 17.22 12.76 3.23 0.0
5 18 5 0.00 9.33 3.37 0.0
6 18 5 203.19 36.36 12.76 0.0
7 18 5 69.33 22.82 5.88 180.0
8 18 5 22.84 13.46 2.40 0.0
9 18 5 110.46 17.71 11.74 180.0
-9 19 5 468.26 49.77 21.36 0.0
-8 19 5 153.87 22.62 12.21 0.0
-7 19 5 0.00 16.18 1.43 0.0
-6 19 5 18.63 19.51 2.73 180.0
-5 19 5 79.75 12.68 9.68 0.0
-4 19 5 24.41 12.67 6.03 0.0
-3 19 5 0.00 10.88 0.26 0.0
-2 19 5 4.84 13.18 3.89 0.0
-1 19 5 15.65 15.75 2.40 0.0
0 19 5 55.80 17.21 9.49 180.0
1 19 5 59.11 14.60 7.62 180.0
2 19 5 13.93 14.47 0.88 0.0
3 19 5 187.09 20.44 13.94 0.0
4 19 5 29.21 14.21 5.78 0.0
5 19 5 0.00 12.40 1.93 180.0
6 19 5 115.50 17.99 9.95 0.0
7 19 5 0.00 20.07 1.64 0.0
8 19 5 34.04 36.73 4.64 180.0
-8 20 5 171.76 23.26 13.68 180.0
-7 20 5 182.26 23.12 12.94 0.0
-6 20 5 0.00 25.09 2.96 180.0
-5 20 5 67.63 14.04 8.04 0.0
-4 20 5 23.05 13.19 0.12 0.0
-3 20 5 11.33 13.91 3.52 0.0
-2 20 5 9.07 19.68 3.71 180.0
-1 20 5 2.56 11.37 1.27 180.0
0 20 5 323.59 29.35 16.20 180.0
1 20 5 3.30 11.75 0.78 0.0
2 20 5 750.20 59.05 27.72 180.0
3 20 5 172.29 21.28 9.40 0.0
4 20 5 21.48 19.96 3.92 180.0
5 20 5 10.40 23.41 5.11 180.0
6 20 5 31.89 16.44 5.87 0.0
7 20 5 348.37 39.52 18.78 0.0
-6 21 5 18.37 22.60 0.26 180.0
-5 21 5 8.66 16.34 4.12 180.0
-4 21 5 137.92 20.10 10.82 0.0
-3 21 5 293.33 28.35 16.84 0.0
-2 21 5 24.95 17.80 5.25 180.0
-1 21 5 243.39 25.76 16.02 0.0
0 21 5 0.00 13.81 3.86 180.0
1 21 5 10.28 13.30 0.43 0.0
2 21 5 49.47 19.77 5.36 0.0
3 21 5 28.99 17.37 1.80 0.0
4 21 5 11.52 30.00 4.45 180.0
5 21 5 84.83 32.30 9.02 180.0
-4 22 5 118.65 34.39 7.66 0.0
-3 22 5 97.34 21.05 10.17 180.0
-2 22 5 0.00 19.98 3.41 0.0
-1 22 5 118.94 18.98 10.36 0.0
0 22 5 124.67 36.84 12.34 180.0
1 22 5 127.44 20.91 11.23 180.0
2 22 5 7.61 31.01 2.25 180.0
3 22 5 6.34 17.98 3.72 0.0
-16 0 6 72.00 16.54 9.67 0.0
-15 0 6 94.86 15.54 10.30 0.0
-14 0 6 538.57 44.58 22.57 0.0
-13 0 6 231.35 21.25 15.73 0.0
-12 0 6 0.58 8.48 1.01 180.0
-11 0 6 64.05 11.00 8.00 0.0
-10 0 6 878.86 49.37 28.16 0.0
-9 0 6 1170.07 53.59 34.79 180.0
-8 0 6 912.82 37.86 29.34 0.0
-7 0 6 65.00 9.94 7.75 0.0
-6 0 6 87.03 14.14 7.18 0.0
-5 0 6 5319.65 202.58 71.59 180.0
-4 0 6 31.17 3.96 3.60 180.0
-3 0 6 3120.09 91.24 56.89 180.0
-2 0 6 32.01 3.95 5.16 0.0
-1 0 6 964.42 25.32 30.67 180.0
0 0 6 288.04 10.84 17.31 180.0
1 0 6 48.93 4.86 8.68 0.0
2 0 6 119.85 7.13 11.09 0.0
3 0 6 293.71 10.61 17.76 180.0
4 0 6 10239.09 251.06 96.88 0.0
5 0 6 30.44 6.03 5.15 0.0
6 0 6 4662.06 136.36 68.20 180.0
7 0 6 7.80 4.15 0.18 0.0
8 0 6 571.82 28.15 23.31 0.0
9 0 6 185.78 13.82 12.50 180.0
10 0 6 1517.72 69.30 38.10 180.0
11 0 6 82.22 9.65 9.74 180.0
12 0 6 25.49 5.24 5.08 180.0
13 0 6 0.00 67.20 1.86 180.0
14 0 6 221.43 44.20 13.26 180.0
-16 1 6 29.27 11.60 7.50 0.0
-15 1 6 15.77 14.61 5.19 0.0
-14 1 6 157.76 16.00 9.82 180.0
-13 1 6 34.06 6.65 6.28 180.0
-12 1 6 15.05 5.25 3.86 180.0
-11 1 6 252.49 11.72 16.61 0.0
-10 1 6 125.72 8.13 11.12 0.0
-9 1 6 56.40 7.49 5.65 0.0
-8 1 6 97.89 6.86 10.50 0.0
-7 1 6 216.93 10.35 14.97 180.0
-6 1 6 1420.97 37.13 37.50 0.0
-5 1 6 2049.21 44.96 45.31 0.0
-4 1 6 750.06 23.43 26.95 0.0
-3 1 6 3281.76 91.59 57.55 180.0
-2 1 6 1855.61 38.19 43.84 0.0
-1 1 6 54.35 4.46 5.61 0.0
0 1 6 4.69 2.90 2.50 180.0
1 1 6 94.93 5.36 8.56 180.0
2 1 6 344.90 8.04 17.47 0.0
3 1 6 1754.18 31.47 42.02 0.0
4 1 6 7863.34 153.74 86.62 0.0
5 1 6 1850.69 37.51 42.98 180.0
6 1 6 70.13 4.76 8.89 0.0
7 1 6 18.74 3.82 4.27 0.0
8 1 6 257.46 10.21 15.42 0.0
9 1 6 1.16 3.01 0.48 180.0
10 1 6 96.95 5.99 9.76 0.0
11 1 6 10.76 7.02 3.37 180.0
12 1 6 3.50 6.63 2.07 180.0
13 1 6 119.65 11.59 10.68 180.0
14 1 6 17.27 8.03 4.22 180.0
15 1 6 125.16 51.38 10.83 0.0
-16 2 6 0.00 9.18 1.35 0.0
-15 2 6 0.00 12.95 2.82 0.0
-14 2 6 132.39 15.51 10.87 0.0
-13 2 6 242.18 12.64 14.91 0.0
-12 2 6 0.00 12.54 3.08 180.0
-11 2 6 106.90 11.09 10.13 0.0
-10 2 6 48.18 5.91 7.34 0.0
-9 2 6 805.11 29.58 27.73 0.0
-8 2 6 162.27 8.05 12.50 180.0
-7 2 6 1055.42 33.10 32.40 0.0
-6 2 6 45.29 4.50 5.46 180.0
-5 2 6 9.35 5.07 2.24 0.0
-4 2 6 3790.99 87.41 60.73 0.0
-3 2 6 106.32 6.83 10.35 0.0
-2 2 6 504.83 13.81 23.35 180.0
-1 2 6 1932.22 40.61 46.44 180.0
0 2 6 1173.91 23.49 35.03 180.0
1 2 6 73.62 4.43 8.09 0.0
2 2 6 271.19 7.30 15.82 180.0
3 2 6 56.75 3.74 8.49 180.0
4 2 6 4111.06 80.73 62.34 0.0
5 2 6 688.47 17.30 25.62 0.0
6 2 6 50.26 4.05 7.43 180.0
7 2 6 229.95 8.33 14.97 0.0
8 2 6 88.57 5.76 8.57 180.0
9 2 6 155.65 6.64 12.30 0.0
10 2 6 532.98 23.04 24.71 0.0
11 2 6 3.51 15.49 0.52 0.0
12 2 6 0.00 10.59 3.31 180.0
13 2 6 9.82 7.98 5.48 180.0
14 2 6 84.86 28.05 4.79 180.0
15 2 6 120.72 76.91 9.77 0.0
-16 3 6 5.80 17.08 1.43 180.0
-15 3 6 10.49 13.16 0.29 180.0
-14 3 6 113.38 10.60 11.39 180.0
-13 3 6 405.52 22.41 20.48 180.0
-12 3 6 160.12 9.89 11.41 180.0
-11 3 6 884.21 34.15 30.02 180.0
-10 3 6 146.71 9.44 11.86 180.0
-9 3 6 164.48 9.52 12.35 0.0
-8 3 6 209.10 9.97 14.22 180.0
-7 3 6 0.01 5.61 0.00 0.0
-6 3 6 32.30 4.56 5.88 180.0
-5 3 6 2195.14 52.25 47.44 0.0
-4 3 6 1771.10 41.18 42.47 180.0
-3 3 6 70.50 6.55 7.30 0.0
-2 3 6 1333.93 30.11 38.21 0.0
-1 3 6 417.31 10.34 21.36 180.0
0 3 6 16.65 4.40 4.08 0.0
1 3 6 4163.83 86.45 65.10 0.0
2 3 6 29.38 4.28 3.69 0.0
3 3 6 104.58 6.25 10.36 180.0
4 3 6 1966.96 40.42 44.42 0.0
5 3 6 277.69 9.06 15.63 180.0
6 3 6 21.11 3.88 3.97 0.0
7 3 6 38.13 3.94 6.04 180.0
8 3 6 142.54 7.96 12.96 180.0
9 3 6 222.99 11.60 14.81 0.0
10 3 6 23.38 5.93 4.72 180.0
11 3 6 0.00 7.44 1.44 180.0
12 3 6 53.66 15.79 8.51 0.0
13 3 6 0.00 15.58 0.11 180.0
14 3 6 49.22 11.48 5.61 180.0
15 3 6 5.62 111.73 10.80 0.0
-15 4 6 63.60 13.92 7.20 0.0
-14 4 6 6.88 8.02 1.03 180.0
-13 4 6 67.76 8.88 8.16 0.0
-12 4 6 693.85 27.67 24.16 0.0
-11 4 6 17.32 6.99 5.55 0.0
-10 4 6 306.28 16.04 17.88 180.0
-9 4 6 104.89 7.75 9.87 0.0
-8 4 6 332.67 13.38 17.87 180.0
-7 4 6 10.33 3.81 3.89 180.0
-6 4 6 2693.18 86.54 51.12 0.0
-5 4 6 291.38 11.94 16.25 0.0
-4 4 6 3548.67 98.36 59.47 0.0
-3 4 6 1946.08 48.38 46.40 0.0
-2 4 6 2191.64 49.56 46.15 180.0
-1 4 6 1165.52 26.81 35.73 180.0
0 4 6 88.85 6.12 9.21 0.0
1 4 6 3572.25 81.96 61.11 180.0
2 4 6 1897.55 42.38 43.03 0.0
3 4 6 91.05 7.21 8.51 180.0
4 4 6 140.46 6.51 12.13 180.0
5 4 6 2.06 3.98 2.49 0.0
6 4 6 1956.65 52.40 42.68 0.0
7 4 6 142.66 9.52 11.38 180.0
8 4 6 2182.81 73.87 45.22 180.0
9 4 6 296.17 14.93 18.10 180.0
10 4 6 0.00 8.69 4.13 180.0
11 4 6 119.89 12.91 12.55 180.0
12 4 6 41.50 10.37 5.91 180.0
13 4 6 98.61 17.37 9.58 180.0
14 4 6 17.88 16.34 1.14 0.0
-15 5 6 0.00 10.55 2.52 0.0
-14 5 6 121.27 22.29 9.15 0.0
-13 5 6 57.83 8.92 6.76 0.0
-12 5 6 0.00 7.09 0.88 0.0
-11 5 6 417.67 18.02 20.16 180.0
-10 5 6 29.08 6.33 5.96 0.0
-9 5 6 830.78 33.58 28.75 0.0
-8 5 6 1005.09 38.44 32.33 180.0
-7 5 6 234.54 12.57 16.51 0.0
-6 5 6 10.84 3.87 3.04 180.0
-5 5 6 15.34 7.35 5.38 0.0
-4 5 6 275.51 11.36 16.48 0.0
-3 5 6 50.64 5.51 6.72 0.0
-2 5 6 475.84 23.06 20.45 180.0
-1 5 6 81.67 11.88 8.95 0.0
0 5 6 74.79 6.52 8.00 0.0
1 5 6 3458.80 65.06 58.66 0.0
2 5 6 2926.27 52.29 53.44 0.0
3 5 6 1727.43 36.40 43.73 180.0
4 5 6 279.40 9.30 16.89 0.0
5 5 6 40.54 4.55 6.71 0.0
6 5 6 443.77 14.21 20.03 0.0
7 5 6 31.73 7.05 5.63 0.0
8 5 6 2581.78 90.69 48.92 0.0
9 5 6 379.87 28.30 18.15 0.0
10 5 6 20.72 11.12 8.58 180.0
11 5 6 116.97 17.00 11.79 180.0
12 5 6 16.66 10.89 6.51 0.0
13 5 6 0.00 20.04 1.18 0.0
14 5 6 64.60 29.68 7.55 180.0
-15 6 6 0.00 22.78 1.95 180.0
-14 6 6 31.17 7.32 6.09 180.0
-13 6 6 64.12 6.81 7.77 180.0
-12 6 6 45.36 7.61 8.03 0.0
-11 6 6 56.33 9.72 6.51 0.0
-10 6 6 2531.43 97.75 48.85 180.0
-9 6 6 893.97 32.37 29.51 0.0
-8 6 6 19.56 6.22 3.79 0.0
-7 6 6 38.46 5.94 7.09 180.0
-6 6 6 1478.66 48.65 37.69 0.0
-5 6 6 715.76 27.10 26.89 0.0
-4 6 6 411.67 14.86 19.02 0.0
-3 6 6 1518.09 44.92 38.14 0.0
-2 6 6 389.01 17.11 20.47 0.0
-1 6 6 2725.88 70.94 50.41 0.0
0 6 6 687.65 17.67 25.88 0.0
1 6 6 3213.47 64.55 58.65 180.0
2 6 6 3124.20 59.59 54.30 0.0
3 6 6 109.03 6.10 9.85 0.0
4 6 6 2165.84 43.62 47.82 180.0
5 6 6 21.85 5.04 4.80 0.0
6 6 6 57.74 6.02 6.87 180.0
7 6 6 395.95 17.92 20.09 180.0
8 6 6 180.29 9.82 12.73 180.0
9 6 6 354.97 22.11 19.40 180.0
10 6 6 571.43 33.21 25.19 180.0
11 6 6 32.10 11.02 7.56 180.0
12 6 6 1.05 11.12 3.72 0.0
13 6 6 141.89 57.93 11.43 0.0
14 6 6 46.01 19.83 4.28 0.0
-15 7 6 0.00 29.17 3.29 180.0
-14 7 6 5.94 8.37 2.67 0.0
-13 7 6 46.89 18.11 8.22 0.0
-12 7 6 112.28 14.91 9.47 0.0
-11 7 6 69.50 8.24 7.03 0.0
-10 7 6 87.71 8.94 10.02 0.0
-9 7 6 74.01 10.41 8.28 0.0
-8 7 6 736.24 29.44 26.66 180.0
-7 7 6 2043.04 67.45 45.27 0.0
-6 7 6 37.98 10.54 6.82 0.0
-5 7 6 996.13 34.65 31.54 0.0
-4 7 6 980.97 32.77 32.02 0.0
-3 7 6 554.25 21.63 24.23 180.0
-2 7 6 1266.35 37.87 35.76 180.0
-1 7 6 6101.99 133.54 75.18 0.0
0 7 6 549.62 16.25 23.56 180.0
1 7 6 427.72 13.50 19.79 180.0
2 7 6 467.99 12.46 22.73 0.0
3 7 6 848.45 21.19 27.33 0.0
4 7 6 200.73 10.02 14.25 0.0
5 7 6 1039.73 30.38 32.61 180.0
6 7 6 204.71 9.34 14.99 180.0
7 7 6 9.07 3.92 0.75 0.0
8 7 6 1160.88 43.00 33.34 0.0
9 7 6 193.49 21.23 13.83 0.0
10 7 6 147.49 15.01 11.39 0.0
11 7 6 32.93 11.04 6.95 0.0
12 7 6 29.34 12.61 4.28 180.0
13 7 6 0.00 29.36 2.66 180.0
14 7 6 7.32 19.90 2.18 0.0
-15 8 6 0.00 23.98 2.45 180.0
-14 8 6 64.71 7.70 8.48 0.0
-13 8 6 179.95 26.99 14.69 180.0
-12 8 6 107.38 15.37 11.30 180.0
-11 8 6 0.00 6.51 0.10 180.0
-10 8 6 163.60 9.49 12.25 180.0
-9 8 6 1054.11 37.31 31.16 0.0
-8 8 6 297.13 15.17 16.48 180.0
-7 8 6 26.44 8.04 6.12 0.0
-6 8 6 31.67 7.13 6.75 0.0
-5 8 6 362.54 18.97 19.56 0.0
-4 8 6 49.84 6.58 5.97 0.0
-3 8 6 1002.99 33.03 32.76 180.0
-2 8 6 1541.25 42.47 39.76 0.0
-1 8 6 3829.37 89.62 60.99 0.0
0 8 6 56.09 6.82 6.31 0.0
1 8 6 123.76 8.90 11.83 0.0
2 8 6 1058.71 31.75 33.30 0.0
3 8 6 515.81 16.30 22.26 180.0
4 8 6 142.98 11.08 11.59 180.0
5 8 6 116.37 6.73 9.14 0.0
6 8 6 1923.59 62.77 42.79 180.0
7 8 6 317.32 15.00 17.45 0.0
8 8 6 33.20 3.98 6.08 180.0
9 8 6 12.05 7.06 2.65 180.0
10 8 6 41.73 23.69 9.07 0.0
11 8 6 31.31 14.66 6.68 0.0
12 8 6 108.93 41.50 12.34 180.0
13 8 6 124.19 21.49 12.16 0.0
14 8 6 8.23 22.85 1.90 0.0
-14 9 6 0.00 15.22 0.70 0.0
-13 9 6 117.04 11.97 9.74 180.0
-12 9 6 27.32 6.51 5.66 0.0
-11 9 6 187.05 12.19 13.07 180.0
-10 9 6 122.56 11.18 11.48 180.0
-9 9 6 146.96 10.07 12.71 0.0
-8 9 6 323.10 19.14 19.25 0.0
-7 9 6 1434.40 54.41 38.23 0.0
-6 9 6 10.59 6.67 2.75 180.0
-5 9 6 166.26 10.83 13.64 0.0
-4 9 6 978.97 34.01 31.07 180.0
-3 9 6 41.34 6.50 6.58 0.0
-2 9 6 556.66 19.85 24.01 180.0
-1 9 6 33.07 6.38 5.01 180.0
0 9 6 44.92 6.98 7.28 0.0
1 9 6 157.03 9.70 12.14 0.0
2 9 6 699.05 23.33 24.14 180.0
3 9 6 13.04 7.00 1.32 180.0
4 9 6 4.49 4.73 0.97 180.0
5 9 6 38.32 12.41 6.49 180.0
6 9 6 24.74 4.92 3.93 180.0
7 9 6 1424.22 53.50 36.57 180.0
8 9 6 1402.79 44.47 36.73 180.0
9 9 6 1.08 11.55 2.50 0.0
10 9 6 373.05 29.39 19.66 0.0
11 9 6 165.08 21.20 12.68 0.0
12 9 6 44.75 21.50 4.92 0.0
13 9 6 148.27 51.60 9.18 0.0
-14 10 6 146.62 43.68 12.34 0.0
-13 10 6 36.69 8.07 6.17 180.0
-12 10 6 5.52 7.70 3.80 0.0
-11 10 6 3.55 5.90 0.47 180.0
-10 10 6 214.86 14.44 14.93 0.0
-9 10 6 433.97 19.73 20.96 180.0
-8 10 6 465.03 21.77 21.75 180.0
-7 10 6 569.34 31.29 23.62 0.0
-6 10 6 893.93 42.29 29.12 0.0
-5 10 6 206.93 12.99 13.26 180.0
-4 10 6 322.95 15.52 16.29 180.0
-3 10 6 1204.00 43.10 35.03 180.0
-2 10 6 739.81 34.05 27.02 180.0
-1 10 6 16.97 6.66 3.51 180.0
0 10 6 0.00 7.39 2.04 180.0
1 10 6 10.93 5.88 0.85 180.0
2 10 6 213.15 11.83 14.65 0.0
3 10 6 879.14 27.52 28.30 180.0
4 10 6 7.51 5.41 3.49 0.0
5 10 6 97.62 7.43 9.44 0.0
6 10 6 247.29 12.14 16.33 180.0
7 10 6 1481.88 57.05 38.61 0.0
8 10 6 2.26 3.64 1.38 180.0
9 10 6 26.69 7.37 6.59 180.0
10 10 6 474.20 35.91 21.32 180.0
11 10 6 24.96 16.61 4.16 0.0
12 10 6 8.66 14.75 4.48 180.0
13 10 6 41.26 16.75 7.30 0.0
-14 11 6 100.10 27.03 11.89 0.0
-13 11 6 6.15 12.58 1.98 180.0
-12 11 6 13.11 8.49 5.60 180.0
-11 11 6 155.37 18.98 13.10 0.0
-10 11 6 13.75 8.27 5.63 180.0
-9 11 6 94.52 8.92 10.34 0.0
-8 11 6 587.88 29.12 24.37 0.0
-7 11 6 61.49 16.64 7.87 180.0
-6 11 6 399.86 18.94 19.10 0.0
-5 11 6 155.47 15.30 12.41 180.0
-4 11 6 58.91 9.08 7.11 0.0
-3 11 6 93.21 12.34 11.64 180.0
-2 11 6 7.39 8.87 5.66 0.0
-1 11 6 399.58 18.13 18.52 180.0
0 11 6 372.32 16.15 21.27 0.0
1 11 6 546.57 24.20 24.21 0.0
2 11 6 261.08 22.83 15.76 0.0
3 11 6 52.55 10.42 7.56 0.0
4 11 6 450.36 20.59 20.60 0.0
5 11 6 5.44 7.33 0.68 0.0
6 11 6 1010.49 31.54 30.55 0.0
7 11 6 12.45 5.91 3.89 0.0
8 11 6 1.54 5.21 3.41 0.0
9 11 6 332.21 14.02 18.39 180.0
10 11 6 0.00 17.39 4.25 180.0
11 11 6 7.55 16.35 2.14 0.0
12 11 6 7.51 39.32 1.39 0.0
13 11 6 0.00 24.72 0.30 180.0
-13 12 6 0.78 6.98 0.59 0.0
-12 12 6 0.00 16.56 1.01 0.0
-11 12 6 0.00 7.67 0.20 0.0
-10 12 6 83.71 7.61 10.15 180.0
-9 12 6 438.84 23.04 20.49 0.0
-8 12 6 64.30 10.27 7.87 180.0
-7 12 6 383.37 30.48 19.79 0.0
-6 12 6 647.31 29.78 26.27 180.0
-5 12 6 126.89 10.75 11.14 180.0
-4 12 6 6.48 7.50 1.34 180.0
-3 12 6 995.71 42.38 30.80 0.0
-2 12 6 0.00 7.19 0.33 180.0
-1 12 6 413.33 18.91 21.55 180.0
0 12 6 154.70 12.42 12.63 180.0
1 12 6 858.72 39.67 28.58 180.0
2 12 6 742.10 30.39 27.86 180.0
3 12 6 413.14 23.28 18.96 0.0
4 12 6 43.69 8.96 7.16 0.0
5 12 6 793.35 32.95 28.38 0.0
6 12 6 63.20 7.80 7.65 0.0
7 12 6 237.89 18.74 15.89 0.0
8 12 6 324.98 16.80 17.29 0.0
9 12 6 519.83 21.28 21.78 0.0
10 12 6 0.00 19.49 0.30 180.0
11 12 6 24.23 15.32 4.14 0.0
12 12 6 171.40 30.39 13.31 0.0
-13 13 6 40.59 18.27 5.19 180.0
-12 13 6 6.76 12.41 2.59 180.0
-11 13 6 14.85 11.21 5.36 0.0
-10 13 6 123.72 18.36 12.67 180.0
-9 13 6 751.95 31.98 26.54 180.0
-8 13 6 10.44 14.49 3.43 180.0
-7 13 6 29.42 8.98 4.15 180.0
-6 13 6 918.33 37.77 29.98 180.0
-5 13 6 58.81 8.74 8.50 180.0
-4 13 6 278.20 17.20 16.91 180.0
-3 13 6 81.70 10.88 8.81 180.0
-2 13 6 373.42 18.34 19.77 0.0
-1 13 6 178.68 13.29 12.58 0.0
0 13 6 243.04 16.58 16.90 0.0
1 13 6 5.43 7.47 2.46 180.0
2 13 6 4.75 7.73 2.48 180.0
3 13 6 1330.85 48.88 35.58 0.0
4 13 6 108.71 10.17 11.16 180.0
5 13 6 87.48 13.28 9.96 180.0
6 13 6 14.63 8.27 5.14 0.0
7 13 6 60.14 12.13 7.05 0.0
8 13 6 229.28 18.21 14.92 180.0
9 13 6 3.21 5.16 0.75 180.0
10 13 6 158.13 21.42 13.89 180.0
11 13 6 173.47 44.20 11.72 0.0
12 13 6 45.93 42.26 0.68 0.0
-12 14 6 9.01 13.17 0.92 0.0
-11 14 6 68.23 18.04 6.56 180.0
-10 14 6 69.42 13.76 9.37 0.0
-9 14 6 0.37 7.02 0.84 180.0
-8 14 6 79.91 12.10 9.47 0.0
-7 14 6 88.15 9.87 10.12 180.0
-6 14 6 443.83 22.87 20.33 180.0
-5 14 6 325.13 19.01 17.95 180.0
-4 14 6 60.83 9.73 7.82 180.0
-3 14 6 230.71 14.44 15.81 0.0
-2 14 6 74.34 9.62 8.65 0.0
-1 14 6 7.92 6.33 2.60 180.0
0 14 6 2.97 9.09 3.60 0.0
1 14 6 15.16 10.86 5.65 0.0
2 14 6 10.59 8.63 2.64 0.0
3 14 6 83.57 13.10 9.64 0.0
4 14 6 21.26 11.99 3.26 180.0
5 14 6 11.77 13.84 0.17 180.0
6 14 6 99.99 12.62 10.26 0.0
7 14 6 120.14 9.40 11.22 180.0
8 14 6 67.34 12.20 8.54 180.0
9 14 6 59.23 21.90 7.11 180.0
10 14 6 16.37 22.67 7.10 0.0
11 14 6 9.34 48.46 1.48 180.0
-12 15 6 38.38 24.04 2.94 0.0
-11 15 6 8.71 40.83 3.80 0.0
-10 15 6 8.40 13.75 3.80 0.0
-9 15 6 4.22 9.10 0.94 180.0
-8 15 6 58.49 24.46 5.27 0.0
-7 15 6 0.00 9.24 0.23 0.0
-6 15 6 57.36 14.46 6.71 180.0
-5 15 6 108.44 19.03 12.21 180.0
-4 15 6 45.00 12.70 6.25 0.0
-3 15 6 7.08 13.04 2.55 0.0
-2 15 6 9.20 8.82 4.19 0.0
-1 15 6 290.98 16.10 18.08 180.0
0 15 6 26.13 12.12 4.60 0.0
1 15 6 237.71 13.91 15.58 0.0
2 15 6 246.31 19.05 16.64 0.0
3 15 6 150.68 14.52 12.87 0.0
4 15 6 0.00 11.08 4.39 0.0
5 15 6 0.00 9.33 0.90 180.0
6 15 6 10.13 10.42 0.70 0.0
7 15 6 370.90 18.83 18.50 180.0
8 15 6 5.15 9.52 0.49 180.0
9 15 6 143.69 28.98 15.05 0.0
10 15 6 0.00 77.28 1.96 0.0
11 15 6 44.07 27.40 0.78 0.0
-11 16 6 28.62 41.74 1.44 0.0
-10 16 6 0.00 102.81 6.31 0.0
-9 16 6 0.00 35.00 2.52 0.0
-8 16 6 52.04 26.90 6.02 0.0
-7 16 6 587.57 48.90 22.73 0.0
-6 16 6 119.30 19.69 10.26 0.0
-5 16 6 40.88 12.15 7.08 0.0
-4 16 6 118.48 16.01 11.35 180.0
-3 16 6 210.56 17.92 14.81 180.0
-2 16 6 139.94 15.58 13.86 180.0
-1 16 6 77.80 13.26 8.76 0.0
0 16 6 33.29 12.72 6.34 0.0
1 16 6 210.87 19.82 14.91 0.0
2 16 6 24.59 13.84 4.61 180.0
3 16 6 252.15 22.06 15.29 0.0
4 16 6 64.45 13.94 7.72 180.0
5 16 6 41.25 10.47 6.81 180.0
6 16 6 67.74 10.84 7.98 180.0
7 16 6 16.58 11.82 0.53 180.0
8 16 6 92.14 15.85 9.09 0.0
9 16 6 68.56 15.38 9.60 180.0
10 16 6 5.76 24.04 1.64 0.0
-10 17 6 59.01 35.22 6.07 0.0
-9 17 6 101.77 27.56 8.50 0.0
-8 17 6 186.77 35.32 14.11 180.0
-7 17 6 184.61 22.49 11.78 0.0
-6 17 6 292.92 25.62 16.14 0.0
-5 17 6 74.75 15.36 10.01 0.0
-4 17 6 100.60 16.51 9.33 0.0
-3 17 6 140.43 21.67 12.52 0.0
-2 17 6 572.75 32.15 24.47 180.0
-1 17 6 9.76 11.24 1.73 180.0
0 17 6 605.47 32.65 23.94 180.0
1 17 6 0.00 16.31 1.02 0.0
2 17 6 84.58 14.89 7.28 0.0
3 17 6 118.09 20.15 10.82 180.0
4 17 6 22.94 10.91 4.13 0.0
5 17 6 34.39 11.04 5.93 0.0
6 17 6 278.11 35.17 16.67 180.0
7 17 6 0.99 13.69 2.73 0.0
8 17 6 0.29 12.42 0.06 0.0
9 17 6 16.89 31.14 4.35 180.0
-9 18 6 15.01 17.89 6.53 0.0
-8 18 6 67.37 19.24 5.21 0.0
-7 18 6 73.91 48.17 5.89 180.0
-6 18 6 0.00 12.87 2.80 180.0
-5 18 6 149.55 21.34 11.68 0.0
-4 18 6 106.71 14.10 10.90 0.0
-3 18 6 98.79 29.02 9.36 180.0
-2 18 6 87.32 14.32 8.73 0.0
-1 18 6 20.70 19.05 3.20 0.0
0 18 6 10.18 11.69 4.76 0.0
1 18 6 0.00 18.53 0.73 0.0
2 18 6 266.41 20.21 15.54 180.0
3 18 6 1.13 10.79 5.65 180.0
4 18 6 10.71 11.23 2.64 0.0
5 18 6 33.52 14.67 6.93 0.0
6 18 6 43.86 14.00 5.67 180.0
7 18 6 5.66 20.09 0.20 0.0
8 18 6 83.95 18.42 10.89 0.0
-8 19 6 0.00 31.60 3.29 0.0
-7 19 6 1.70 25.09 3.67 0.0
-6 19 6 27.87 14.71 3.93 180.0
-5 19 6 0.00 14.37 1.95 180.0
-4 19 6 363.90 24.22 18.03 180.0
-3 19 6 20.24 16.79 4.46 180.0
-2 19 6 0.00 11.87 0.37 180.0
-1 19 6 21.58 12.60 0.22 180.0
0 19 6 27.87 15.84 8.02 180.0
1 19 6 62.03 14.00 8.65 180.0
2 19 6 5.25 10.63 4.36 180.0
3 19 6 436.31 29.39 20.04 180.0
4 19 6 4.71 16.17 3.61 0.0
5 19 6 34.11 30.65 3.23 180.0
6 19 6 119.12 28.51 8.66 0.0
7 19 6 20.53 21.71 1.47 0.0
-7 20 6 0.00 26.85 3.09 180.0
-6 20 6 40.72 18.57 4.00 0.0
-5 20 6 7.90 14.09 0.27 0.0
-4 20 6 7.10 18.00 5.90 0.0
-3 20 6 55.18 16.89 8.53 0.0
-2 20 6 0.00 14.97 1.93 0.0
-1 20 6 18.96 18.65 6.28 180.0
0 20 6 8.29 12.72 1.63 0.0
1 20 6 16.33 15.98 1.95 0.0
2 20 6 77.66 17.82 6.57 0.0
3 20 6 325.09 29.55 17.32 180.0
4 20 6 95.63 18.45 9.55 180.0
5 20 6 81.99 25.71 5.08 0.0
6 20 6 76.42 28.59 6.33 0.0
-6 21 6 0.00 24.75 3.45 180.0
-5 21 6 0.00 17.35 1.31 180.0
-4 21 6 36.02 23.73 2.56 0.0
-3 21 6 0.00 15.55 4.55 180.0
-2 21 6 193.86 30.37 10.10 0.0
-1 21 6 0.00 17.15 0.79 180.0
0 21 6 27.82 16.41 5.66 180.0
1 21 6 0.00 15.02 0.31 0.0
2 21 6 76.85 19.01 10.53 0.0
3 21 6 43.06 31.68 10.47 180.0
4 21 6 6.11 14.44 0.59 0.0
5 21 6 46.47 23.79 7.69 180.0
-3 22 6 0.00 16.93 2.89 180.0
-2 22 6 16.35 18.33 1.86 180.0
-1 22 6 1.94 20.26 2.08 180.0
0 22 6 26.43 21.04 5.32 0.0
1 22 6 12.69 21.36 0.60 180.0
2 22 6 390.26 62.65 16.50 0.0
-15 1 7 244.60 23.30 14.35 180.0
-14 1 7 19.80 11.81 4.85 180.0
-13 1 7 82.19 9.96 9.68 180.0
-12 1 7 10.40 6.17 2.57 180.0
-11 1 7 258.95 12.81 16.73 0.0
-10 1 7 37.80 6.26 6.19 0.0
-9 1 7 39.78 5.52 5.71 0.0
-8 1 7 284.79 11.58 15.74 180.0
-7 1 7 3848.07 109.47 60.50 180.0
-6 1 7 114.78 7.15 11.90 180.0
-5 1 7 176.16 12.23 13.98 180.0
-4 1 7 6111.93 142.34 76.48 180.0
-3 1 7 1755.74 39.57 41.91 0.0
-2 1 7 479.71 13.50 23.81 0.0
-1 1 7 376.90 8.93 18.79 180.0
0 1 7 1644.25 28.03 40.76 0.0
1 1 7 1652.31 30.50 41.31 0.0
2 1 7 530.51 12.95 22.84 180.0
3 1 7 736.84 15.55 27.21 0.0
4 1 7 64.23 4.94 6.63 180.0
5 1 7 642.27 15.28 24.55 0.0
6 1 7 60.79 4.32 8.10 0.0
7 1 7 607.53 17.19 23.08 180.0
8 1 7 562.29 17.20 21.70 0.0
9 1 7 287.50 11.15 16.14 180.0
10 1 7 99.88 6.69 10.71 0.0
11 1 7 311.56 12.59 18.47 0.0
12 1 7 2.41 6.95 1.22 0.0
13 1 7 23.40 9.59 5.36 180.0
14 1 7 165.79 42.67 9.96 0.0
-15 2 7 0.00 12.16 2.02 180.0
-14 2 7 215.80 27.55 14.96 180.0
-13 2 7 302.57 23.47 16.77 180.0
-12 2 7 4.99 6.85 3.61 180.0
-11 2 7 139.60 11.58 12.62 180.0
-10 2 7 16.15 5.34 2.44 180.0
-9 2 7 128.09 9.04 13.10 0.0
-8 2 7 1458.44 52.65 38.09 180.0
-7 2 7 12.43 5.48 3.60 180.0
-6 2 7 1799.48 47.69 42.75 0.0
-5 2 7 1018.21 31.12 31.72 0.0
-4 2 7 4347.47 117.90 65.40 180.0
-3 2 7 72.57 7.01 7.20 0.0
-2 2 7 617.68 17.96 25.21 180.0
-1 2 7 2779.17 43.88 53.24 180.0
0 2 7 583.15 16.79 24.04 0.0
1 2 7 43.73 5.31 5.74 0.0
2 2 7 1245.89 23.26 36.73 0.0
3 2 7 18.28 3.43 4.69 0.0
4 2 7 663.16 15.08 24.99 180.0
5 2 7 3.74 3.73 1.38 0.0
6 2 7 93.61 6.34 9.64 180.0
7 2 7 542.77 18.07 24.24 180.0
8 2 7 743.39 24.46 27.08 180.0
9 2 7 81.94 6.71 9.45 0.0
10 2 7 84.02 7.82 9.48 180.0
11 2 7 20.27 8.00 7.48 0.0
12 2 7 62.83 13.95 10.76 0.0
13 2 7 83.25 74.56 5.06 0.0
14 2 7 0.00 11.74 0.28 180.0
-15 3 7 13.60 11.36 0.06 180.0
-14 3 7 84.98 21.52 9.76 180.0
-13 3 7 812.77 37.84 27.52 0.0
-12 3 7 126.34 8.97 10.37 0.0
-11 3 7 133.57 9.98 13.29 180.0
-10 3 7 107.66 8.55 9.79 0.0
-9 3 7 132.23 9.62 11.12 180.0
-8 3 7 0.00 4.83 0.98 0.0
-7 3 7 152.68 9.27 11.47 0.0
-6 3 7 97.42 7.45 9.44 0.0
-5 3 7 205.33 10.64 13.68 180.0
-4 3 7 1809.58 44.20 43.20 0.0
-3 3 7 829.14 22.90 28.22 180.0
-2 3 7 4842.70 105.33 68.86 180.0
-1 3 7 119.90 5.97 11.17 180.0
0 3 7 2824.88 59.98 52.78 180.0
1 3 7 40.73 4.30 6.20 0.0
2 3 7 138.29 5.41 10.50 0.0
3 3 7 282.22 8.28 16.59 0.0
4 3 7 5.01 2.95 1.07 0.0
5 3 7 10.44 3.77 2.66 0.0
6 3 7 86.00 7.89 9.25 180.0
7 3 7 0.00 6.85 1.08 180.0
8 3 7 1286.74 48.61 35.94 0.0
9 3 7 56.26 5.18 6.88 180.0
10 3 7 86.30 10.92 9.95 180.0
11 3 7 134.62 14.13 11.07 180.0
12 3 7 22.96 11.52 4.04 0.0
13 3 7 14.65 12.24 1.30 180.0
14 3 7 0.00 69.70 1.95 0.0
-15 4 7 165.17 20.56 13.14 180.0
-14 4 7 0.00 12.76 2.39 0.0
-13 4 7 203.71 16.89 13.66 0.0
-12 4 7 0.00 8.59 2.10 0.0
-11 4 7 37.94 7.40 6.23 180.0
-10 4 7 161.59 10.41 12.72 180.0
-9 4 7 654.17 25.95 24.84 0.0
-8 4 7 0.00 5.56 0.23 180.0
-7 4 7 994.91 37.58 31.09 180.0
-6 4 7 169.62 11.54 14.65 0.0
-5 4 7 2575.71 63.65 50.37 0.0
-4 4 7 930.97 27.36 30.42 180.0
-3 4 7 318.21 12.48 16.63 180.0
-2 4 7 1383.40 27.87 36.41 0.0
-1 4 7 2081.73 40.63 43.42 0.0
0 4 7 1427.52 31.55 36.59 180.0
1 4 7 59.98 5.66 8.51 180.0
2 4 7 16.83 3.90 2.16 180.0
3 4 7 137.93 6.64 12.92 0.0
4 4 7 76.27 7.05 9.55 180.0
5 4 7 1575.01 42.15 39.02 0.0
6 4 7 586.34 18.91 24.50 0.0
7 4 7 90.65 6.89 9.66 180.0
8 4 7 854.90 32.09 29.29 0.0
9 4 7 248.41 13.49 16.11 0.0
10 4 7 728.73 35.70 28.17 0.0
11 4 7 0.00 8.33 1.04 0.0
12 4 7 70.82 16.05 10.98 180.0
13 4 7 6.65 20.66 1.52 180.0
14 4 7 86.66 19.40 7.87 180.0
-15 5 7 47.16 9.11 5.00 0.0
-14 5 7 201.92 23.69 13.67 180.0
-13 5 7 96.53 12.18 10.40 180.0
-12 5 7 124.64 10.74 10.96 180.0
-11 5 7 68.44 7.97 7.36 180.0
-10 5 7 995.08 37.16 32.87 180.0
-9 5 7 107.54 8.76 11.31 0.0
-8 5 7 67.87 7.65 7.71 0.0
-7 5 7 282.64 11.01 15.25 0.0
-6 5 7 611.14 19.32 24.84 180.0
-5 5 7 0.89 4.23 1.01 180.0
-4 5 7 194.61 8.50 14.36 0.0
-3 5 7 376.71 13.72 20.63 0.0
-2 5 7 27.59 6.66 6.82 180.0
-1 5 7 64.35 5.54 7.90 180.0
0 5 7 140.85 7.39 11.92 180.0
1 5 7 1385.40 29.48 35.04 0.0
2 5 7 2543.10 57.91 50.02 180.0
3 5 7 513.82 14.00 23.45 0.0
4 5 7 8176.04 173.93 86.40 180.0
5 5 7 1687.19 45.35 40.37 0.0
6 5 7 8.76 4.87 1.80 180.0
7 5 7 687.02 26.13 27.84 180.0
8 5 7 1704.52 59.59 41.14 180.0
9 5 7 594.60 25.41 24.73 0.0
10 5 7 1026.78 59.21 32.37 0.0
11 5 7 17.02 12.48 3.24 180.0
12 5 7 259.61 34.84 16.83 0.0
13 5 7 1.16 16.16 0.92 180.0
14 5 7 98.62 23.00 9.51 0.0
-15 6 7 38.34 26.13 5.28 180.0
-14 6 7 146.54 22.02 13.24 0.0
-13 6 7 44.59 8.82 5.26 0.0
-12 6 7 206.98 13.00 14.67 0.0
-11 6 7 480.59 21.53 22.16 180.0
-10 6 7 19.21 9.35 5.35 180.0
-9 6 7 2879.23 89.45 51.65 180.0
-8 6 7 150.82 9.91 12.06 0.0
-7 6 7 112.11 8.88 10.89 180.0
-6 6 7 1191.45 38.30 34.66 180.0
-5 6 7 767.76 26.23 26.64 180.0
-4 6 7 851.86 25.12 28.37 180.0
-3 6 7 671.60 22.80 26.79 180.0
-2 6 7 2724.21 67.94 51.26 180.0
-1 6 7 1048.90 27.26 32.19 0.0
0 6 7 323.59 10.31 16.72 0.0
1 6 7 1299.46 25.51 36.90 180.0
2 6 7 242.91 8.97 16.22 180.0
3 6 7 25.82 6.35 2.51 180.0
4 6 7 1590.21 36.41 39.22 180.0
5 6 7 269.48 11.32 16.26 0.0
6 6 7 7.38 3.94 1.30 180.0
7 6 7 444.40 17.90 20.38 0.0
8 6 7 195.02 9.34 13.86 0.0
9 6 7 6.35 3.20 4.08 0.0
10 6 7 987.49 75.96 31.14 180.0
11 6 7 10.92 16.87 2.66 0.0
12 6 7 106.38 48.82 11.58 180.0
13 6 7 71.97 17.84 4.43 0.0
14 6 7 59.19 20.86 6.34 180.0
-15 7 7 15.02 32.82 0.31 0.0
-14 7 7 13.39 13.56 3.94 180.0
-13 7 7 501.13 52.07 23.01 180.0
-12 7 7 144.16 14.88 12.32 180.0
-11 7 7 228.23 14.23 14.84 0.0
-10 7 7 329.95 20.01 18.57 0.0
-9 7 7 456.99 20.03 20.93 180.0
-8 7 7 411.30 18.51 19.51 0.0
-7 7 7 229.50 10.05 16.38 180.0
-6 7 7 83.21 6.50 9.83 180.0
-5 7 7 239.04 18.45 14.96 180.0
-4 7 7 22.17 8.24 4.95 180.0
-3 7 7 531.56 19.95 21.08 180.0
-2 7 7 952.99 27.68 32.62 0.0
-1 7 7 1420.90 41.57 40.13 0.0
0 7 7 632.42 18.31 23.81 0.0
1 7 7 718.38 26.88 26.48 180.0
2 7 7 5.69 4.50 0.59 180.0
3 7 7 121.14 7.24 11.09 180.0
4 7 7 131.54 6.98 11.45 0.0
5 7 7 1557.98 47.40 40.70 180.0
6 7 7 94.56 6.87 10.12 180.0
7 7 7 250.73 12.38 16.14 180.0
8 7 7 42.16 4.80 6.32 180.0
9 7 7 108.63 8.91 10.22 180.0
10 7 7 0.00 18.03 2.10 180.0
11 7 7 150.03 20.61 11.65 0.0
12 7 7 243.30 42.33 13.81 180.0
13 7 7 55.90 19.33 3.80 180.0
-14 8 7 13.15 14.80 5.07 0.0
-13 8 7 0.00 10.87 0.87 180.0
-12 8 7 204.50 13.54 15.50 180.0
-11 8 7 122.92 11.84 10.61 0.0
-10 8 7 248.30 19.22 16.23 0.0
-9 8 7 399.92 18.31 18.44 180.0
-8 8 7 1286.10 49.57 35.69 0.0
-7 8 7 10.66 8.36 3.01 0.0
-6 8 7 623.87 26.24 24.70 180.0
-5 8 7 251.55 13.00 15.35 0.0
-4 8 7 1276.90 40.89 34.47 0.0
-3 8 7 32.90 6.08 5.06 0.0
-2 8 7 1582.77 44.96 39.21 180.0
-1 8 7 1874.96 45.95 43.24 180.0
0 8 7 47.37 6.55 6.49 0.0
1 8 7 777.55 23.66 26.88 0.0
2 8 7 2282.82 55.12 46.77 180.0
3 8 7 790.74 23.14 28.17 0.0
4 8 7 117.36 7.15 12.26 0.0
5 8 7 336.25 14.67 18.87 180.0
6 8 7 185.43 13.31 13.44 180.0
7 8 7 56.71 7.20 7.33 0.0
8 8 7 476.24 19.38 21.65 0.0
9 8 7 239.87 19.38 14.60 0.0
10 8 7 145.95 28.30 10.28 0.0
11 8 7 14.62 11.96 3.36 0.0
12 8 7 37.35 17.61 6.73 0.0
13 8 7 92.46 25.13 10.70 0.0
-14 9 7 6.31 12.48 1.46 0.0
-13 9 7 133.88 22.13 9.54 180.0
-12 9 7 232.07 30.94 17.21 180.0
-11 9 7 54.29 7.06 7.83 180.0
-10 9 7 154.48 16.90 10.96 180.0
-9 9 7 192.79 11.75 13.47 180.0
-8 9 7 85.75 8.28 10.20 180.0
-7 9 7 0.00 6.79 1.52 0.0
-6 9 7 165.25 11.13 12.55 180.0
-5 9 7 40.28 7.21 6.47 180.0
-4 9 7 1137.36 45.52 33.29 180.0
-3 9 7 41.50 11.66 8.22 180.0
-2 9 7 1333.18 45.40 36.47 0.0
-1 9 7 202.67 10.28 14.44 0.0
0 9 7 181.56 12.98 13.42 0.0
1 9 7 2102.76 52.66 44.85 180.0
2 9 7 1079.14 32.18 31.34 180.0
3 9 7 40.80 7.01 5.22 0.0
4 9 7 118.96 7.47 10.63 0.0
5 9 7 2131.22 64.29 45.59 180.0
6 9 7 1309.82 42.36 34.67 180.0
7 9 7 892.46 33.92 28.98 0.0
8 9 7 172.75 12.65 14.39 0.0
9 9 7 65.27 4.86 7.90 180.0
10 9 7 338.40 31.84 18.85 180.0
11 9 7 297.98 30.37 15.80 0.0
12 9 7 17.76 16.89 1.32 0.0
13 9 7 12.88 16.63 3.11 180.0
-14 10 7 10.24 12.41 4.02 180.0
-13 10 7 0.00 12.46 2.02 180.0
-12 10 7 10.46 14.24 3.00 180.0
-11 10 7 8.67 10.21 3.51 0.0
-10 10 7 8.27 7.50 5.05 0.0
-9 10 7 61.94 9.13 8.15 0.0
-8 10 7 443.79 21.82 20.26 180.0
-7 10 7 682.74 26.59 25.99 180.0
-6 10 7 39.46 7.15 6.34 0.0
-5 10 7 125.37 9.77 10.29 0.0
-4 10 7 242.19 13.32 15.91 180.0
-3 10 7 9.29 5.92 3.27 0.0
-2 10 7 420.12 18.71 18.74 0.0
-1 10 7 654.65 22.04 24.97 180.0
0 10 7 198.83 11.67 13.66 0.0
1 10 7 9.54 6.21 2.18 0.0
2 10 7 0.00 5.37 2.53 180.0
3 10 7 41.14 7.75 6.02 180.0
4 10 7 42.56 6.46 6.18 180.0
5 10 7 15.50 5.32 2.46 180.0
6 10 7 2194.86 78.22 46.17 180.0
7 10 7 0.00 5.40 0.85 180.0
8 10 7 653.36 28.75 24.50 180.0
9 10 7 39.59 4.38 6.62 0.0
10 10 7 78.18 13.87 10.01 0.0
11 10 7 68.46 18.02 4.97 0.0
12 10 7 12.85 19.74 6.13 180.0
13 10 7 74.60 26.60 6.52 180.0
-13 11 7 24.25 12.18 0.75 180.0
-12 11 7 5.76 12.47 1.68 180.0
-11 11 7 26.47 9.77 3.06 180.0
-10 11 7 33.83 8.83 6.73 180.0
-9 11 7 82.89 11.88 9.38 0.0
-8 11 7 166.97 14.72 12.87 0.0
-7 11 7 1498.40 67.49 38.12 180.0
-6 11 7 131.64 25.40 13.02 0.0
-5 11 7 129.97 18.85 11.82 180.0
-4 11 7 566.59 26.07 24.70 180.0
-3 11 7 403.62 21.48 20.17 180.0
-2 11 7 62.05 8.43 8.52 180.0
-1 11 7 2493.43 84.95 48.26 180.0
0 11 7 267.69 16.76 15.34 0.0
1 11 7 303.98 14.63 17.75 180.0
2 11 7 143.47 9.61 12.23 0.0
3 11 7 35.73 7.83 4.89 180.0
4 11 7 1159.45 37.93 35.04 180.0
5 11 7 14.85 6.01 2.41 180.0
6 11 7 1139.09 43.69 33.78 0.0
7 11 7 35.27 6.06 6.25 180.0
8 11 7 22.48 5.78 4.81 180.0
9 11 7 135.09 9.52 11.56 0.0
10 11 7 11.52 19.26 4.02 180.0
11 11 7 13.40 22.87 1.53 180.0
12 11 7 75.43 77.37 0.06 0.0
-13 12 7 12.15 12.85 4.16 0.0
-12 12 7 0.00 11.44 2.50 0.0
-11 12 7 133.73 21.23 11.81 0.0
-10 12 7 196.08 20.13 13.51 180.0
-9 12 7 17.13 11.15 5.30 0.0
-8 12 7 1024.07 42.25 32.82 180.0
-7 12 7 108.32 12.08 9.90 0.0
-6 12 7 73.14 10.21 9.49 0.0
-5 12 7 1758.23 65.63 40.48 180.0
-4 12 7 119.90 9.83 10.83 180.0
-3 12 7 408.09 20.34 20.65 0.0
-2 12 7 173.08 13.69 14.54 0.0
-1 12 7 3.43 7.05 0.26 0.0
0 12 7 501.96 22.41 20.81 0.0
1 12 7 485.01 25.88 22.71 180.0
2 12 7 786.30 28.69 27.28 0.0
3 12 7 47.53 11.66 7.75 180.0
4 12 7 869.84 34.14 29.26 180.0
5 12 7 144.16 9.67 12.62 0.0
6 12 7 226.89 11.78 16.45 180.0
7 12 7 68.90 9.60 8.98 0.0
8 12 7 26.54 5.98 5.25 180.0
9 12 7 98.37 7.01 9.70 180.0
10 12 7 0.00 13.75 1.86 180.0
11 12 7 38.11 19.59 3.76 180.0
12 12 7 32.47 30.84 0.60 180.0
-12 13 7 34.98 14.81 6.97 180.0
-11 13 7 70.98 24.13 6.15 0.0
-10 13 7 0.00 11.15 3.43 0.0
-9 13 7 35.03 6.59 6.25 180.0
-8 13 7 22.00 7.88 5.12 0.0
-7 13 7 279.40 29.57 17.54 180.0
-6 13 7 155.78 11.71 13.09 0.0
-5 13 7 115.26 12.88 10.48 180.0
-4 13 7 27.45 9.64 3.47 180.0
-3 13 7 894.57 39.07 29.89 180.0
-2 13 7 1787.63 75.26 42.84 180.0
-1 13 7 0.00 7.41 0.47 0.0
0 13 7 61.87 10.82 8.14 180.0
1 13 7 23.27 8.42 4.86 180.0
2 13 7 263.80 17.48 17.03 0.0
3 13 7 24.90 10.20 4.09 0.0
4 13 7 1183.71 56.41 33.18 180.0
5 13 7 132.23 12.99 11.58 0.0
6 13 7 25.63 16.30 4.80 180.0
7 13 7 24.58 12.38 7.76 180.0
8 13 7 9.51 5.48 1.77 0.0
9 13 7 0.00 11.78 1.31 180.0
10 13 7 79.87 19.26 7.69 180.0
11 13 7 28.12 17.96 4.66 180.0
-12 14 7 170.14 29.52 13.69 180.0
-11 14 7 164.31 23.74 14.44 0.0
-10 14 7 58.69 25.33 7.37 180.0
-9 14 7 188.05 19.47 13.27 180.0
-8 14 7 13.94 9.06 3.05 0.0
-7 14 7 4.90 8.78 2.39 0.0
-6 14 7 300.80 27.24 18.71 180.0
-5 14 7 77.25 9.99 8.62 180.0
-4 14 7 1387.71 59.56 37.12 0.0
-3 14 7 43.70 8.88 7.19 0.0
-2 14 7 399.28 19.62 19.59 0.0
-1 14 7 0.00 7.09 1.64 0.0
0 14 7 84.14 9.48 9.63 180.0
1 14 7 18.78 8.55 1.17 180.0
2 14 7 8.60 7.08 0.74 0.0
3 14 7 56.81 13.62 8.38 0.0
4 14 7 4.88 8.38 2.92 180.0
5 14 7 2.09 9.75 3.23 0.0
6 14 7 179.50 12.90 12.71 0.0
7 14 7 144.89 11.04 12.89 0.0
8 14 7 14.86 11.03 4.31 0.0
9 14 7 75.99 11.39 9.08 180.0
10 14 7 44.19 23.09 9.03 0.0
11 14 7 151.79 38.19 10.82 180.0
-11 15 7 22.93 55.91 1.60 0.0
-10 15 7 13.44 12.83 5.50 180.0
-9 15 7 148.20 44.34 11.06 180.0
-8 15 7 12.96 12.22 1.78 180.0
-7 15 7 9.41 9.70 0.81 180.0
-6 15 7 31.33 13.81 3.33 0.0
-5 15 7 1101.62 90.05 32.10 180.0
-4 15 7 361.93 25.86 19.20 180.0
-3 15 7 54.03 9.42 8.54 0.0
-2 15 7 29.90 11.63 2.24 0.0
-1 15 7 29.36 8.90 5.71 180.0
0 15 7 10.08 9.18 2.00 0.0
1 15 7 299.73 19.34 18.78 0.0
2 15 7 1156.84 53.15 32.85 180.0
3 15 7 303.11 18.76 17.03 180.0
4 15 7 100.87 12.85 10.30 180.0
5 15 7 304.32 19.56 15.83 0.0
6 15 7 1351.51 56.91 35.63 180.0
7 15 7 25.76 15.95 5.72 0.0
8 15 7 153.01 16.33 11.83 0.0
9 15 7 27.97 10.83 4.02 180.0
10 15 7 34.17 17.43 4.51 0.0
-11 16 7 48.41 17.10 7.03 180.0
-10 16 7 20.03 17.91 1.45 0.0
-9 16 7 17.05 19.48 2.30 180.0
-8 16 7 0.00 28.86 0.95 180.0
-7 16 7 74.29 11.69 9.19 180.0
-6 16 7 0.86 13.93 1.73 0.0
-5 16 7 0.00 10.60 2.24 0.0
-4 16 7 212.42 16.17 13.34 180.0
-3 16 7 206.31 20.69 14.38 180.0
-2 16 7 41.02 12.50 6.29 0.0
-1 16 7 79.90 13.87 8.42 0.0
0 16 7 168.30 15.66 13.11 0.0
1 16 7 98.94 19.60 9.58 180.0
2 16 7 0.00 11.09 2.85 0.0
3 16 7 590.76 34.11 23.75 180.0
4 16 7 236.27 17.89 14.63 180.0
5 16 7 19.94 11.37 2.85 0.0
6 16 7 46.76 19.59 7.00 0.0
7 16 7 25.85 10.42 6.23 0.0
8 16 7 266.73 24.21 14.93 180.0
9 16 7 12.38 14.04 4.59 180.0
-10 17 7 165.51 34.67 14.35 0.0
-9 17 7 35.12 26.52 4.16 180.0
-8 17 7 109.03 29.51 9.90 0.0
-7 17 7 409.49 37.73 19.65 180.0
-6 17 7 126.52 18.10 12.36 0.0
-5 17 7 198.47 21.40 13.81 180.0
-4 17 7 92.46 13.48 9.86 180.0
-3 17 7 79.23 12.27 8.93 0.0
-2 17 7 32.56 12.97 6.79 180.0
-1 17 7 55.52 13.78 7.50 180.0
0 17 7 57.68 12.80 6.34 180.0
1 17 7 77.04 16.03 7.37 0.0
2 17 7 78.44 14.88 7.11 0.0
3 17 7 680.80 45.21 25.26 180.0
4 17 7 30.07 12.19 3.01 0.0
5 17 7 30.14 16.83 5.17 180.0
6 17 7 20.51 18.84 2.81 0.0
7 17 7 23.99 15.03 4.24 180.0
8 17 7 126.64 17.44 10.40 0.0
9 17 7 58.97 11.72 8.36 180.0
-9 18 7 440.36 73.01 22.28 0.0
-8 18 7 126.02 71.38 11.55 0.0
-7 18 7 31.61 23.68 0.17 180.0
-6 18 7 0.00 13.25 2.56 0.0
-5 18 7 6.91 12.65 5.68 180.0
-4 18 7 80.43 15.78 10.33 180.0
-3 18 7 72.28 13.58 7.13 180.0
-2 18 7 79.67 15.02 11.68 0.0
-1 18 7 0.00 21.51 2.23 180.0
0 18 7 73.20 17.54 7.71 0.0
1 18 7 0.00 17.09 0.13 180.0
2 18 7 78.53 18.38 9.49 180.0
3 18 7 69.66 17.56 5.94 180.0
4 18 7 51.11 10.98 6.98 0.0
5 18 7 11.90 29.11 2.79 0.0
6 18 7 49.65 31.16 9.89 0.0
7 18 7 29.18 14.54 6.27 180.0
8 18 7 117.52 21.30 12.70 0.0
-8 19 7 32.40 19.05 8.92 0.0
-7 19 7 2.36 23.33 2.23 180.0
-6 19 7 38.34 33.49 4.28 180.0
-5 19 7 100.33 19.97 9.33 0.0
-4 19 7 79.80 26.60 4.66 0.0
-3 19 7 0.00 17.28 1.99 180.0
-2 19 7 66.61 23.75 11.72 180.0
-1 19 7 38.95 16.92 5.86 0.0
0 19 7 1.98 14.62 0.29 0.0
1 19 7 1025.08 50.96 31.07 180.0
2 19 7 15.39 16.57 3.78 0.0
3 19 7 669.66 50.41 25.21 0.0
4 19 7 45.52 17.01 5.10 180.0
5 19 7 0.00 14.95 4.12 0.0
6 19 7 10.24 15.80 0.73 180.0
7 19 7 3.68 15.19 6.25 180.0
-7 20 7 16.82 19.79 1.35 180.0
-6 20 7 273.72 33.42 14.90 180.0
-5 20 7 83.44 22.01 9.31 0.0
-4 20 7 94.19 39.23 6.23 0.0
-3 20 7 3.24 17.60 4.26 0.0
-2 20 7 185.36 24.14 12.94 0.0
-1 20 7 125.30 23.04 13.79 180.0
0 20 7 22.29 29.04 5.97 180.0
1 20 7 302.50 29.26 16.86 180.0
2 20 7 105.57 49.59 11.53 180.0
3 20 7 7.30 19.98 3.46 180.0
4 20 7 123.69 22.41 13.50 0.0
5 20 7 0.00 14.09 4.09 180.0
-5 21 7 10.67 18.41 2.87 180.0
-4 21 7 23.20 20.03 5.02 0.0
-3 21 7 45.65 39.65 8.66 0.0
-2 21 7 10.41 16.21 3.98 0.0
-1 21 7 14.33 16.76 1.98 180.0
0 21 7 211.77 29.47 14.24 0.0
1 21 7 33.34 18.49 6.70 180.0
2 21 7 48.68 18.70 7.60 180.0
3 21 7 6.20 61.29 2.15 0.0
4 21 7 20.11 19.46 4.10 0.0
-1 22 7 2.74 17.38 2.03 0.0
0 22 7 19.43 15.43 2.78 0.0
-15 0 8 238.12 61.94 15.63 180.0
-14 0 8 200.39 42.62 13.69 0.0
-13 0 8 374.06 29.98 21.23 0.0
-12 0 8 243.63 18.86 14.13 0.0
-11 0 8 100.72 12.90 10.29 0.0
-10 0 8 100.01 11.03 10.77 180.0
-9 0 8 8.76 8.19 2.25 180.0
-8 0 8 652.70 29.21 25.77 0.0
-7 0 8 3165.66 126.45 55.33 180.0
-6 0 8 361.43 14.47 17.07 180.0
-5 0 8 2634.68 134.64 49.70 0.0
-4 0 8 346.71 18.74 17.42 0.0
-3 0 8 5935.95 121.48 77.64 0.0
-2 0 8 4755.61 98.86 67.57 0.0
-1 0 8 1.15 8.66 0.38 180.0
0 0 8 10210.13 229.78 95.96 180.0
1 0 8 317.68 12.61 16.87 180.0
2 0 8 1367.26 35.61 38.30 0.0
3 0 8 239.09 12.31 15.98 180.0
4 0 8 1522.87 45.11 39.09 0.0
5 0 8 813.75 26.61 29.04 0.0
6 0 8 416.29 18.42 19.96 0.0
7 0 8 475.97 22.71 20.77 180.0
8 0 8 591.21 28.56 24.68 0.0
9 0 8 1.53 6.28 3.56 180.0
10 0 8 244.53 20.62 15.11 0.0
11 0 8 80.83 9.48 7.82 180.0
12 0 8 146.17 14.68 13.45 180.0
13 0 8 304.39 54.86 14.50 0.0
-15 1 8 20.70 17.44 0.59 180.0
-14 1 8 67.32 14.35 9.59 180.0
-13 1 8 0.00 10.40 1.51 180.0
-12 1 8 7.07 5.93 2.27 180.0
-11 1 8 763.02 35.79 29.50 0.0
-10 1 8 922.84 34.36 30.58 180.0
-9 1 8 139.61 11.85 10.49 0.0
-8 1 8 435.35 18.26 21.74 0.0
-7 1 8 25.84 5.68 5.07 0.0
-6 1 8 172.38 13.57 12.82 180.0
-5 1 8 348.71 21.16 17.36 0.0
-4 1 8 0.00 5.10 3.32 0.0
-3 1 8 42.66 8.15 4.58 0.0
-2 1 8 1671.59 33.06 38.55 0.0
-1 1 8 253.65 7.09 15.36 180.0
0 1 8 300.04 8.81 17.53 0.0
1 1 8 439.33 9.85 20.50 0.0
2 1 8 4910.82 84.34 67.99 180.0
3 1 8 3453.85 69.04 57.42 0.0
4 1 8 1129.61 25.43 34.05 180.0
5 1 8 262.24 8.79 16.07 180.0
6 1 8 64.39 5.13 8.86 180.0
7 1 8 36.37 4.77 5.26 0.0
8 1 8 100.30 6.29 9.75 180.0
9 1 8 1243.71 38.69 35.31 0.0
10 1 8 1657.32 52.67 41.38 0.0
11 1 8 23.96 4.99 5.27 180.0
12 1 8 55.67 18.68 6.22 0.0
13 1 8 127.46 15.46 9.72 180.0
14 1 8 183.27 41.61 8.33 0.0
-15 2 8 5.27 9.63 2.29 180.0
-14 2 8 33.79 10.51 4.45 0.0
-13 2 8 2.66 9.94 1.83 180.0
-12 2 8 99.42 11.25 10.42 0.0
-11 2 8 76.16 10.76 9.62 180.0
-10 2 8 129.21 9.01 10.05 180.0
-9 2 8 72.10 6.90 7.09 180.0
-8 2 8 699.37 26.19 26.52 180.0
-7 2 8 129.95 11.13 11.34 180.0
-6 2 8 9.95 4.96 2.25 180.0
-5 2 8 202.00 12.05 14.44 180.0
-4 2 8 1440.98 43.88 36.18 180.0
-3 2 8 970.99 27.51 29.94 0.0
-2 2 8 195.66 10.48 13.56 180.0
-1 2 8 15.26 3.79 0.64 180.0
0 2 8 875.66 18.11 27.57 0.0
1 2 8 129.40 5.72 10.98 180.0
2 2 8 55.56 4.62 5.09 180.0
3 2 8 46.39 5.58 6.52 180.0
4 2 8 311.85 9.84 16.67 180.0
5 2 8 1346.23 31.63 37.77 0.0
6 2 8 193.93 8.65 13.79 180.0
7 2 8 288.25 11.05 16.34 0.0
8 2 8 786.94 25.25 27.38 180.0
9 2 8 18.85 4.64 3.64 180.0
10 2 8 17.94 9.74 4.77 180.0
11 2 8 95.39 12.41 10.56 0.0
12 2 8 43.51 12.78 6.19 0.0
13 2 8 124.69 22.19 9.28 0.0
14 2 8 0.00 60.64 2.46 0.0
-15 3 8 2.45 11.86 1.10 180.0
-14 3 8 0.00 11.00 1.35 180.0
-13 3 8 28.28 9.29 5.69 0.0
-12 3 8 58.19 10.85 7.31 0.0
-11 3 8 79.75 8.81 9.22 0.0
-10 3 8 194.98 12.65 14.00 0.0
-9 3 8 235.88 11.93 16.50 180.0
-8 3 8 514.72 22.54 22.54 0.0
-7 3 8 10.08 7.04 2.23 180.0
-6 3 8 251.48 13.05 15.37 180.0
-5 3 8 8.35 5.37 2.49 180.0
-4 3 8 286.08 12.39 16.66 180.0
-3 3 8 2061.56 51.07 45.01 180.0
-2 3 8 1072.16 25.80 32.43 180.0
-1 3 8 973.19 23.93 29.85 180.0
0 3 8 12.13 3.82 2.48 180.0
1 3 8 439.19 16.28 20.62 180.0
2 3 8 69.54 5.46 7.54 180.0
3 3 8 2054.43 37.12 45.89 0.0
4 3 8 25.93 4.78 6.00 0.0
5 3 8 3391.46 81.60 58.10 180.0
6 3 8 56.66 5.55 6.95 180.0
7 3 8 59.16 4.92 7.79 0.0
8 3 8 25.17 5.52 5.08 180.0
9 3 8 586.93 25.17 25.09 0.0
10 3 8 108.37 9.97 9.95 180.0
11 3 8 17.06 4.31 3.62 180.0
12 3 8 43.05 10.58 6.98 180.0
13 3 8 112.11 18.18 10.16 180.0
14 3 8 22.43 28.57 5.30 180.0
-15 4 8 6.21 8.81 0.47 180.0
-14 4 8 5.79 10.21 2.76 180.0
-13 4 8 29.19 8.82 4.56 0.0
-12 4 8 16.20 8.39 5.25 180.0
-11 4 8 5.09 5.27 0.31 0.0
-10 4 8 676.09 25.35 26.54 0.0
-9 4 8 201.87 18.24 14.61 180.0
-8 4 8 1158.22 39.91 34.69 0.0
-7 4 8 0.00 5.54 1.39 180.0
-6 4 8 815.90 24.39 27.80 0.0
-5 4 8 78.01 7.69 9.02 180.0
-4 4 8 287.14 10.72 15.73 0.0
-3 4 8 407.51 18.66 20.44 180.0
-2 4 8 1685.05 42.39 40.67 180.0
-1 4 8 3.97 6.80 1.00 180.0
0 4 8 358.70 10.87 17.99 0.0
1 4 8 959.84 22.91 27.92 0.0
2 4 8 1003.72 22.13 32.34 180.0
3 4 8 483.01 14.09 23.11 0.0
4 4 8 273.48 11.66 15.94 0.0
5 4 8 261.93 11.01 16.62 0.0
6 4 8 943.78 29.50 31.78 0.0
7 4 8 167.61 9.75 12.57 180.0
8 4 8 164.81 10.45 13.78 0.0
9 4 8 26.60 5.91 5.63 0.0
10 4 8 41.26 4.61 7.04 0.0
11 4 8 0.00 7.94 0.89 0.0
12 4 8 26.24 21.08 5.76 0.0
13 4 8 9.39 14.14 0.32 0.0
14 4 8 131.61 42.73 8.41 0.0
-15 5 8 25.20 13.86 4.68 0.0
-14 5 8 190.40 21.28 13.78 0.0
-13 5 8 18.61 8.69 5.74 0.0
-12 5 8 165.26 11.54 13.12 180.0
-11 5 8 166.58 11.56 13.93 180.0
-10 5 8 16.31 6.22 2.40 0.0
-9 5 8 24.62 7.24 4.37 180.0
-8 5 8 264.93 16.84 15.13 0.0
-7 5 8 302.60 13.34 17.29 180.0
-6 5 8 8.35 5.40 4.12 180.0
-5 5 8 165.07 13.69 13.16 0.0
-4 5 8 25.01 7.06 5.41 0.0
-3 5 8 148.23 7.01 12.57 180.0
-2 5 8 1639.70 35.35 40.06 180.0
-1 5 8 376.52 14.50 17.71 180.0
0 5 8 1447.67 29.36 37.98 180.0
1 5 8 213.39 10.24 15.00 180.0
2 5 8 50.94 6.19 6.33 0.0
3 5 8 110.70 7.15 10.26 0.0
4 5 8 1299.94 32.77 35.29 0.0
5 5 8 523.70 18.05 22.45 0.0
6 5 8 327.42 11.77 17.48 0.0
7 5 8 198.97 11.24 14.69 180.0
8 5 8 136.47 9.66 12.64 0.0
9 5 8 272.01 14.40 16.61 180.0
10 5 8 242.57 12.70 16.54 180.0
11 5 8 0.00 9.18 1.71 0.0
12 5 8 10.76 26.58 2.29 0.0
13 5 8 36.76 17.48 2.16 180.0
-15 6 8 113.35 16.13 10.03 180.0
-14 6 8 15.79 9.11 5.27 180.0
-13 6 8 8.65 9.00 2.63 0.0
-12 6 8 39.08 7.66 4.57 180.0
-11 6 8 15.66 7.55 4.81 180.0
-10 6 8 17.00 6.78 3.30 180.0
-9 6 8 503.39 22.86 23.06 180.0
-8 6 8 532.73 19.82 22.09 0.0
-7 6 8 628.29 20.73 25.16 180.0
-6 6 8 459.63 16.97 21.26 180.0
-5 6 8 2108.45 59.08 45.72 0.0
-4 6 8 558.50 17.34 23.68 0.0
-3 6 8 500.65 14.84 22.79 0.0
-2 6 8 1270.04 30.51 34.72 0.0
-1 6 8 6.97 3.92 1.83 0.0
0 6 8 511.05 22.11 22.15 180.0
1 6 8 63.05 4.83 7.13 0.0
2 6 8 267.67 10.72 16.39 180.0
3 6 8 558.94 14.71 23.74 0.0
4 6 8 423.66 13.93 20.86 0.0
5 6 8 110.29 6.52 9.19 180.0
6 6 8 703.74 22.60 26.45 0.0
7 6 8 5.30 4.36 0.83 0.0
8 6 8 122.19 10.04 11.53 0.0
9 6 8 345.63 16.63 17.71 0.0
10 6 8 142.26 8.49 13.20 180.0
11 6 8 75.67 40.58 8.39 180.0
12 6 8 37.05 17.01 4.30 180.0
13 6 8 67.63 34.44 4.94 180.0
-14 7 8 296.66 42.66 17.15 0.0
-13 7 8 0.00 7.98 1.60 180.0
-12 7 8 27.87 8.45 4.74 0.0
-11 7 8 5.82 7.07 0.58 180.0
-10 7 8 92.05 12.81 10.14 180.0
-9 7 8 15.80 5.87 3.42 180.0
-8 7 8 376.69 16.82 19.64 0.0
-7 7 8 2428.54 75.94 48.42 180.0
-6 7 8 16.86 9.87 3.85 0.0
-5 7 8 1203.32 41.12 33.06 0.0
-4 7 8 654.47 25.21 24.77 0.0
-3 7 8 12.22 6.54 1.84 180.0
-2 7 8 78.66 8.24 10.25 180.0
-1 7 8 1.97 5.43 0.57 180.0
0 7 8 20.71 6.67 5.30 180.0
1 7 8 175.48 8.05 12.22 180.0
2 7 8 0.76 4.94 1.57 180.0
3 7 8 193.14 9.66 13.78 180.0
4 7 8 155.41 8.90 12.12 0.0
5 7 8 159.77 8.86 12.44 0.0
6 7 8 826.53 28.58 29.41 0.0
7 7 8 2293.21 70.07 45.22 180.0
8 7 8 37.17 6.11 7.55 180.0
9 7 8 1.11 4.92 1.38 180.0
10 7 8 209.52 21.21 14.40 0.0
11 7 8 36.27 14.21 7.52 180.0
12 7 8 75.55 50.25 10.01 180.0
13 7 8 1.49 19.81 1.96 180.0
-14 8 8 0.00 11.19 1.11 0.0
-13 8 8 127.45 15.39 12.36 180.0
-12 8 8 14.19 8.28 4.55 0.0
-11 8 8 0.00 7.82 1.54 180.0
-10 8 8 0.00 8.64 1.87 0.0
-9 8 8 51.51 11.12 7.73 180.0
-8 8 8 1794.83 61.90 41.83 180.0
-7 8 8 1036.24 37.91 32.86 0.0
-6 8 8 655.06 25.59 25.47 180.0
-5 8 8 631.73 27.74 26.64 0.0
-4 8 8 5.56 9.16 0.20 0.0
-3 8 8 1589.01 52.10 39.52 0.0
-2 8 8 945.19 31.30 30.74 0.0
-1 8 8 19.39 6.20 1.37 180.0
0 8 8 1036.09 27.04 29.98 0.0
1 8 8 8.98 6.32 0.04 180.0
2 8 8 84.30 12.04 8.35 0.0
3 8 8 213.46 14.69 14.96 180.0
4 8 8 152.35 8.55 12.27 0.0
5 8 8 3897.27 119.76 60.95 180.0
6 8 8 66.61 7.56 8.37 0.0
7 8 8 3079.74 97.04 53.39 0.0
8 8 8 131.08 10.69 11.61 180.0
9 8 8 13.90 4.86 3.22 180.0
10 8 8 69.21 13.48 9.07 180.0
11 8 8 35.26 15.95 6.13 0.0
12 8 8 27.12 45.76 6.21 0.0
13 8 8 20.23 30.62 1.29 180.0
-14 9 8 67.61 12.79 8.96 180.0
-13 9 8 12.50 17.83 2.44 0.0
-12 9 8 58.68 14.51 8.50 0.0
-11 9 8 35.77 8.94 6.87 180.0
-10 9 8 293.39 16.35 16.24 0.0
-9 9 8 36.26 6.53 6.78 180.0
-8 9 8 320.43 22.75 17.89 180.0
-7 9 8 203.99 11.22 13.50 0.0
-6 9 8 1768.16 75.78 41.86 0.0
-5 9 8 258.47 15.99 17.03 180.0
-4 9 8 16.12 7.09 4.27 0.0
-3 9 8 99.47 10.26 10.30 180.0
-2 9 8 802.85 33.51 27.28 180.0
-1 9 8 326.34 15.73 17.42 0.0
0 9 8 50.04 8.55 6.54 0.0
1 9 8 221.11 10.48 13.12 180.0
2 9 8 1824.29 51.33 40.75 0.0
3 9 8 52.11 8.05 8.48 180.0
4 9 8 1.08 4.73 3.92 180.0
5 9 8 3251.53 95.84 54.95 180.0
6 9 8 918.81 32.65 29.98 180.0
7 9 8 115.36 9.75 10.79 180.0
8 9 8 54.76 9.39 7.99 180.0
9 9 8 4.84 14.22 1.92 180.0
10 9 8 203.56 22.22 14.76 180.0
11 9 8 7.08 32.06 4.97 180.0
12 9 8 3.80 21.21 0.41 0.0
13 9 8 172.36 51.27 10.60 0.0
-13 10 8 75.06 14.26 6.90 0.0
-12 10 8 174.57 25.09 12.42 180.0
-11 10 8 201.47 30.06 14.14 0.0
-10 10 8 1082.67 49.04 32.55 0.0
-9 10 8 23.23 9.40 4.76 180.0
-8 10 8 1.97 6.81 0.57 0.0
-7 10 8 4338.36 138.21 63.55 0.0
-6 10 8 44.27 8.44 4.84 0.0
-5 10 8 1180.08 44.57 33.68 0.0
-4 10 8 289.68 18.33 16.00 0.0
-3 10 8 369.96 20.91 18.86 180.0
-2 10 8 40.05 10.38 5.68 180.0
-1 10 8 220.17 12.02 13.56 0.0
0 10 8 347.85 16.11 18.63 180.0
1 10 8 444.17 17.06 20.90 0.0
2 10 8 17.04 7.27 4.30 0.0
3 10 8 125.31 9.12 11.91 180.0
4 10 8 2719.87 78.14 51.16 0.0
5 10 8 2302.30 65.19 46.11 180.0
6 10 8 387.96 17.72 19.38 0.0
7 10 8 3.63 7.20 0.40 0.0
8 10 8 435.69 22.77 20.51 0.0
9 10 8 1.64 6.60 0.37 180.0
10 10 8 298.10 60.68 15.33 0.0
11 10 8 18.50 15.70 3.24 180.0
12 10 8 0.00 128.06 2.66 180.0
-13 11 8 6.73 8.48 1.26 0.0
-12 11 8 161.96 43.57 12.53 180.0
-11 11 8 11.46 20.09 3.53 0.0
-10 11 8 658.08 34.87 26.96 180.0
-9 11 8 313.98 18.46 17.33 0.0
-8 11 8 409.02 20.34 19.62 180.0
-7 11 8 1594.71 62.54 39.32 0.0
-6 11 8 2832.54 102.00 50.69 0.0
-5 11 8 1260.93 56.45 36.19 180.0
-4 11 8 35.95 8.67 6.63 0.0
-3 11 8 416.11 20.77 19.92 0.0
-2 11 8 297.43 17.49 18.18 0.0
-1 11 8 460.29 24.69 20.84 180.0
0 11 8 13.23 6.92 0.51 0.0
1 11 8 1547.10 53.96 38.32 0.0
2 11 8 725.73 28.94 25.87 180.0
3 11 8 3.95 6.53 2.89 180.0
4 11 8 15.14 7.06 5.48 180.0
5 11 8 926.61 31.65 29.76 0.0
6 11 8 1913.15 67.20 42.31 180.0
7 11 8 562.23 24.24 23.72 0.0
8 11 8 91.61 10.87 9.81 180.0
9 11 8 193.46 14.02 14.42 180.0
10 11 8 125.58 20.05 10.75 0.0
11 11 8 27.04 20.80 1.09 180.0
12 11 8 524.03 66.24 22.04 0.0
-13 12 8 19.00 34.99 8.59 0.0
-12 12 8 11.53 13.12 3.04 0.0
-11 12 8 168.41 28.18 13.68 180.0
-10 12 8 50.52 21.25 7.45 180.0
-9 12 8 78.75 11.33 10.64 0.0
-8 12 8 34.04 8.60 4.95 180.0
-7 12 8 223.13 19.40 17.50 0.0
-6 12 8 129.14 12.67 10.71 0.0
-5 12 8 83.21 11.81 10.30 0.0
-4 12 8 929.12 41.97 29.89 180.0
-3 12 8 79.55 9.33 9.89 180.0
-2 12 8 115.88 17.15 10.21 0.0
-1 12 8 197.55 12.64 12.80 0.0
0 12 8 12.95 8.25 0.06 0.0
1 12 8 61.83 11.69 7.11 180.0
2 12 8 14.25 10.98 3.47 180.0
3 12 8 86.83 9.75 8.18 180.0
4 12 8 20.75 6.97 3.78 180.0
5 12 8 869.20 27.02 28.86 0.0
6 12 8 17.22 10.27 5.58 0.0
7 12 8 450.48 23.01 21.04 180.0
8 12 8 4.43 7.00 0.80 180.0
9 12 8 253.74 18.84 16.37 0.0
10 12 8 107.69 25.15 10.59 180.0
11 12 8 0.00 18.89 3.49 180.0
-12 13 8 18.78 22.68 6.39 0.0
-11 13 8 0.00 12.34 0.63 180.0
-10 13 8 0.00 54.57 0.21 0.0
-9 13 8 274.12 25.08 16.96 180.0
-8 13 8 50.14 13.06 8.05 180.0
-7 13 8 63.95 10.60 7.84 180.0
-6 13 8 32.94 9.89 5.78 180.0
-5 13 8 13.73 9.30 3.13 0.0
-4 13 8 102.21 11.35 10.21 0.0
-3 13 8 174.68 17.47 12.59 180.0
-2 13 8 120.69 9.90 12.22 180.0
-1 13 8 25.91 10.20 3.88 180.0
0 13 8 236.26 24.20 15.73 180.0
1 13 8 111.06 12.54 10.64 0.0
2 13 8 0.09 9.81 3.20 0.0
3 13 8 835.14 38.43 27.69 180.0
4 13 8 249.19 13.40 15.33 0.0
5 13 8 225.88 17.62 14.39 0.0
6 13 8 92.17 13.72 9.89 0.0
7 13 8 192.11 16.31 14.44 0.0
8 13 8 491.00 32.66 23.05 180.0
9 13 8 14.16 14.51 3.12 180.0
10 13 8 38.95 18.66 5.21 180.0
11 13 8 29.40 19.14 2.28 0.0
-12 14 8 63.62 31.30 9.17 0.0
-11 14 8 16.30 20.13 2.78 180.0
-10 14 8 70.70 22.80 7.47 0.0
-9 14 8 303.83 29.93 18.29 0.0
-8 14 8 533.62 30.12 23.35 0.0
-7 14 8 745.59 49.74 26.57 180.0
-6 14 8 138.98 34.13 11.81 0.0
-5 14 8 101.56 13.80 10.84 180.0
-4 14 8 2.65 7.82 1.98 180.0
-3 14 8 62.98 14.33 8.28 0.0
-2 14 8 265.95 15.90 16.86 0.0
-1 14 8 129.35 15.43 11.98 0.0
0 14 8 26.06 15.05 7.01 0.0
1 14 8 578.16 29.11 23.33 0.0
2 14 8 6.07 7.86 0.78 0.0
3 14 8 20.20 9.65 4.78 0.0
4 14 8 62.14 8.64 9.37 180.0
5 14 8 7.98 8.56 3.60 0.0
6 14 8 1073.92 42.07 31.56 0.0
7 14 8 216.94 31.67 15.61 180.0
8 14 8 522.59 43.91 23.40 0.0
9 14 8 3.34 12.06 1.70 180.0
10 14 8 9.96 22.11 3.22 0.0
-11 15 8 0.00 24.90 3.66 180.0
-10 15 8 21.38 16.67 2.06 180.0
-9 15 8 11.44 10.21 1.24 0.0
-8 15 8 166.29 32.36 10.53 0.0
-7 15 8 36.67 12.53 4.90 0.0
-6 15 8 519.11 44.68 21.09 180.0
-5 15 8 27.51 10.46 7.17 0.0
-4 15 8 187.19 17.55 14.07 0.0
-3 15 8 11.91 11.81 3.19 180.0
-2 15 8 87.00 12.11 9.91 180.0
-1 15 8 645.04 36.23 24.86 0.0
0 15 8 674.15 32.16 25.85 180.0
1 15 8 35.99 11.38 5.58 180.0
2 15 8 280.99 20.08 16.22 0.0
3 15 8 715.81 45.75 27.05 0.0
4 15 8 0.00 9.77 0.97 180.0
5 15 8 24.94 10.99 6.11 180.0
6 15 8 0.00 14.64 3.09 0.0
7 15 8 1.95 13.38 0.97 0.0
8 15 8 27.84 11.53 3.32 0.0
9 15 8 2.67 10.07 1.98 180.0
10 15 8 87.75 33.78 8.87 0.0
-10 16 8 92.52 24.22 11.57 180.0
-9 16 8 117.38 72.79 10.88 180.0
-8 16 8 211.16 41.49 14.43 0.0
-7 16 8 15.59 11.87 0.54 0.0
-6 16 8 258.80 29.60 16.02 180.0
-5 16 8 128.67 22.95 10.37 0.0
-4 16 8 0.00 18.91 4.29 0.0
-3 16 8 29.57 12.33 4.22 180.0
-2 16 8 18.26 14.13 4.51 0.0
-1 16 8 0.00 13.88 3.95 0.0
0 16 8 35.58 18.06 6.60 0.0
1 16 8 281.81 22.04 16.80 0.0
2 16 8 11.96 22.29 5.12 0.0
3 16 8 568.61 34.98 22.98 0.0
4 16 8 29.40 14.15 4.76 0.0
5 16 8 47.13 10.95 6.27 180.0
6 16 8 0.00 30.76 4.43 0.0
7 16 8 67.19 29.12 8.43 0.0
8 16 8 50.76 25.32 6.48 180.0
9 16 8 0.00 17.81 0.85 180.0
-9 17 8 62.05 35.91 6.46 0.0
-8 17 8 406.99 39.42 20.05 0.0
-7 17 8 46.84 17.07 5.53 180.0
-6 17 8 0.00 25.05 2.30 0.0
-5 17 8 213.05 22.78 14.06 180.0
-4 17 8 241.74 21.09 14.35 180.0
-3 17 8 341.08 29.94 20.01 0.0
-2 17 8 26.61 12.35 5.09 0.0
-1 17 8 3.99 20.33 4.40 180.0
0 17 8 0.00 12.94 0.88 0.0
1 17 8 19.33 17.03 1.90 180.0
2 17 8 8.66 11.48 3.86 180.0
3 17 8 329.49 23.74 18.03 0.0
4 17 8 98.64 18.88 10.23 0.0
5 17 8 115.12 24.82 11.42 0.0
6 17 8 87.04 15.52 11.04 0.0
7 17 8 64.34 31.54 8.82 180.0
8 17 8 111.44 25.45 11.15 0.0
-8 18 8 18.98 20.22 8.19 180.0
-7 18 8 156.99 23.03 13.06 0.0
-6 18 8 88.83 26.45 8.86 0.0
-5 18 8 15.61 14.12 4.48 0.0
-4 18 8 20.15 15.57 6.43 180.0
-3 18 8 35.34 12.65 7.42 0.0
-2 18 8 0.00 13.63 0.23 180.0
-1 18 8 0.00 22.65 5.49 180.0
0 18 8 350.23 26.09 18.94 0.0
1 18 8 77.06 13.98 9.43 180.0
2 18 8 22.20 12.64 2.49 0.0
3 18 8 76.16 22.27 8.81 0.0
4 18 8 62.35 14.46 8.21 0.0
5 18 8 0.00 14.70 1.08 0.0
6 18 8 26.03 40.29 1.70 0.0
7 18 8 8.12 15.61 1.77 0.0
-7 19 8 10.73 21.91 0.62 180.0
-6 19 8 29.25 17.59 4.64 0.0
-5 19 8 74.10 22.81 10.23 0.0
-4 19 8 311.30 41.10 16.11 180.0
-3 19 8 0.00 13.94 1.56 180.0
-2 19 8 86.73 22.91 11.54 180.0
-1 19 8 20.12 16.59 6.57 0.0
0 19 8 13.68 15.18 5.62 0.0
1 19 8 27.46 17.16 4.26 0.0
2 19 8 30.63 29.04 5.75 180.0
3 19 8 94.25 21.49 8.21 0.0
4 19 8 52.76 27.33 5.07 180.0
5 19 8 59.35 26.03 2.43 0.0
6 19 8 198.12 24.29 14.11 0.0
-6 20 8 21.48 42.22 2.80 180.0
-5 20 8 0.00 19.44 4.57 0.0
-4 20 8 433.09 35.88 18.42 0.0
-3 20 8 62.38 18.99 6.88 0.0
-2 20 8 0.00 21.50 1.14 180.0
-1 20 8 0.47 15.77 3.52 0.0
0 20 8 31.37 19.32 5.94 180.0
1 20 8 768.11 56.78 27.46 0.0
2 20 8 25.36 18.82 0.14 0.0
3 20 8 0.00 16.37 1.35 0.0
4 20 8 20.61 23.84 5.83 0.0
-4 21 8 0.00 21.28 0.96 180.0
-3 21 8 9.21 16.97 4.68 180.0
-2 21 8 70.56 16.33 8.09 0.0
-1 21 8 110.01 28.37 6.56 180.0
0 21 8 136.64 34.13 10.90 180.0
1 21 8 212.25 36.84 13.60 0.0
2 21 8 62.99 18.57 8.81 180.0
-15 1 9 0.00 27.48 2.18 0.0
-14 1 9 59.51 10.67 7.42 0.0
-13 1 9 0.00 11.94 1.20 180.0
-12 1 9 33.19 9.47 6.57 0.0
-11 1 9 236.97 15.09 15.98 0.0
-10 1 9 57.40 7.49 9.07 180.0
-9 1 9 573.97 21.75 25.01 0.0
-8 1 9 0.00 4.26 0.15 180.0
-7 1 9 377.63 14.73 19.65 180.0
-6 1 9 318.44 12.17 18.04 180.0
-5 1 9 63.77 6.89 6.75 0.0
-4 1 9 73.06 6.48 7.68 0.0
-3 1 9 950.88 20.22 30.72 180.0
-2 1 9 58.67 4.61 8.25 0.0
-1 1 9 1093.33 19.80 31.90 180.0
0 1 9 32.38 3.62 4.42 0.0
1 1 9 1460.62 26.43 38.34 180.0
2 1 9 8.09 4.16 0.81 0.0
3 1 9 116.80 5.95 11.46 0.0
4 1 9 469.73 12.36 21.61 180.0
5 1 9 2144.03 50.98 46.20 180.0
6 1 9 46.86 7.05 6.49 180.0
7 1 9 268.07 11.72 16.28 0.0
8 1 9 2362.66 66.14 47.59 180.0
9 1 9 9.61 4.79 2.93 180.0
10 1 9 86.98 11.02 10.15 180.0
11 1 9 0.00 4.68 1.26 0.0
12 1 9 14.97 12.72 4.24 180.0
13 1 9 11.09 21.32 2.90 180.0
-15 2 9 139.71 31.37 12.22 180.0
-14 2 9 30.79 11.06 5.00 180.0
-13 2 9 167.16 23.95 11.87 0.0
-12 2 9 2.03 6.49 0.19 180.0
-11 2 9 378.84 19.22 19.07 0.0
-10 2 9 693.68 31.23 29.00 0.0
-9 2 9 359.04 19.56 19.08 180.0
-8 2 9 21.16 10.46 5.88 0.0
-7 2 9 2.99 5.09 1.77 180.0
-6 2 9 234.12 12.28 14.91 0.0
-5 2 9 1753.69 52.33 41.64 180.0
-4 2 9 9.37 6.04 0.24 0.0
-3 2 9 53.10 6.69 7.54 0.0
-2 2 9 378.24 11.75 18.51 180.0
-1 2 9 1418.64 28.57 36.82 180.0
0 2 9 184.55 6.80 15.15 0.0
1 2 9 327.77 11.94 16.36 0.0
2 2 9 5.78 3.96 3.69 180.0
3 2 9 1404.67 26.46 37.22 0.0
4 2 9 654.13 16.50 25.55 180.0
5 2 9 129.40 7.22 10.84 180.0
6 2 9 1740.73 45.27 41.09 0.0
7 2 9 101.10 7.11 10.12 180.0
8 2 9 253.14 11.93 16.49 0.0
9 2 9 69.03 5.74 8.95 0.0
10 2 9 0.00 4.77 0.44 0.0
11 2 9 0.00 6.45 3.96 180.0
12 2 9 6.83 10.39 4.27 180.0
13 2 9 92.75 31.34 8.54 180.0
-15 3 9 120.88 17.35 10.22 0.0
-14 3 9 214.19 38.40 11.99 180.0
-13 3 9 4.49 8.01 4.86 0.0
-12 3 9 40.76 13.66 6.00 0.0
-11 3 9 67.78 13.25 9.63 0.0
-10 3 9 116.36 11.88 11.44 180.0
-9 3 9 364.01 17.09 19.73 0.0
-8 3 9 624.36 24.65 25.08 0.0
-7 3 9 494.67 19.19 21.58 0.0
-6 3 9 0.00 6.70 0.44 180.0
-5 3 9 690.79 23.97 25.79 180.0
-4 3 9 2902.06 83.40 52.81 0.0
-3 3 9 879.46 26.42 29.32 180.0
-2 3 9 85.44 6.87 6.39 0.0
-1 3 9 215.33 8.61 12.94 180.0
0 3 9 1065.85 25.19 30.39 180.0
1 3 9 209.96 9.33 14.28 0.0
2 3 9 18.43 3.98 3.15 180.0
3 3 9 1658.20 33.57 40.21 180.0
4 3 9 285.63 8.94 16.46 0.0
5 3 9 1576.69 37.07 40.56 0.0
6 3 9 233.60 9.54 15.86 180.0
7 3 9 1579.29 41.86 38.59 180.0
8 3 9 9.28 6.81 3.90 0.0
9 3 9 5.00 5.13 1.03 0.0
10 3 9 195.02 18.64 13.17 0.0
11 3 9 186.59 15.55 15.78 180.0
12 3 9 0.00 55.97 4.48 0.0
13 3 9 8.52 20.52 2.04 0.0
-15 4 9 144.11 27.05 12.42 0.0
-14 4 9 52.95 13.28 5.75 0.0
-13 4 9 7.84 9.28 4.71 0.0
-12 4 9 108.12 9.93 12.36 0.0
-11 4 9 35.87 7.89 6.61 0.0
-10 4 9 288.26 16.48 17.64 180.0
-9 4 9 68.87 8.21 9.07 0.0
-8 4 9 862.02 28.99 29.14 180.0
-7 4 9 212.54 11.51 14.41 180.0
-6 4 9 221.09 12.25 13.97 180.0
-5 4 9 9.08 8.34 1.76 0.0
-4 4 9 337.37 13.03 17.01 180.0
-3 4 9 12.89 5.71 3.64 0.0
-2 4 9 110.47 6.74 10.70 180.0
-1 4 9 115.05 6.24 10.43 0.0
0 4 9 3132.72 66.03 54.32 0.0
1 4 9 10.52 4.50 1.74 180.0
2 4 9 1041.60 24.99 31.46 180.0
3 4 9 1301.17 31.34 34.01 0.0
4 4 9 20.57 5.27 2.70 0.0
5 4 9 446.95 15.28 21.31 0.0
6 4 9 27.32 5.56 5.65 0.0
7 4 9 1659.13 51.97 39.56 0.0
8 4 9 7.31 5.91 3.23 0.0
9 4 9 193.79 12.11 13.63 180.0
10 4 9 28.98 5.80 7.08 0.0
11 4 9 105.27 30.94 8.96 0.0
12 4 9 29.34 15.37 4.90 0.0
13 4 9 101.67 52.12 6.16 180.0
-14 5 9 202.45 25.91 14.01 180.0
-13 5 9 6.21 10.40 0.47 180.0
-12 5 9 12.60 5.53 4.76 0.0
-11 5 9 529.38 26.23 23.41 180.0
-10 5 9 1168.87 47.45 34.67 0.0
-9 5 9 2.71 5.44 1.73 0.0
-8 5 9 2032.00 69.34 45.51 180.0
-7 5 9 139.84 9.13 11.59 0.0
-6 5 9 7.71 7.10 2.86 0.0
-5 5 9 1403.55 40.02 37.31 180.0
-4 5 9 433.93 15.49 20.04 180.0
-3 5 9 574.18 15.77 22.90 180.0
-2 5 9 321.95 12.28 18.14 180.0
-1 5 9 472.68 15.28 20.63 0.0
0 5 9 10.52 7.23 3.08 0.0
1 5 9 0.00 5.52 2.04 180.0
2 5 9 3343.54 68.17 55.85 0.0
3 5 9 1563.00 36.53 38.31 180.0
4 5 9 173.10 9.10 13.40 0.0
5 5 9 402.94 13.66 19.71 180.0
6 5 9 136.18 8.35 11.06 180.0
7 5 9 236.03 10.93 16.16 180.0
8 5 9 103.50 9.28 11.82 180.0
9 5 9 18.60 6.19 4.93 180.0
10 5 9 1014.59 53.34 30.01 180.0
11 5 9 0.00 15.39 1.54 0.0
12 5 9 49.66 32.73 6.22 0.0
13 5 9 0.00 18.62 0.72 0.0
-14 6 9 123.78 20.25 10.99 0.0
-13 6 9 77.07 16.22 10.36 0.0
-12 6 9 11.51 9.13 4.52 0.0
-11 6 9 12.32 9.59 3.43 0.0
-10 6 9 692.95 29.04 25.44 0.0
-9 6 9 145.79 10.36 11.61 180.0
-8 6 9 916.25 33.12 29.39 0.0
-7 6 9 51.75 9.75 6.48 0.0
-6 6 9 1092.96 34.82 33.28 180.0
-5 6 9 2837.83 81.21 52.88 0.0
-4 6 9 619.45 18.88 24.20 0.0
-3 6 9 972.57 24.81 29.31 180.0
-2 6 9 2579.07 54.90 48.84 180.0
-1 6 9 353.72 11.86 17.14 0.0
0 6 9 817.02 20.90 27.22 180.0
1 6 9 251.16 11.99 14.22 0.0
2 6 9 806.06 20.32 27.28 0.0
3 6 9 149.51 8.76 12.35 0.0
4 6 9 2891.05 75.00 53.31 0.0
5 6 9 416.25 15.20 20.39 180.0
6 6 9 332.71 13.42 17.25 0.0
7 6 9 1973.45 59.23 43.39 180.0
8 6 9 700.40 27.59 25.86 0.0
9 6 9 16.60 9.96 5.94 180.0
10 6 9 18.56 7.75 5.29 0.0
11 6 9 163.70 25.22 12.14 180.0
12 6 9 203.42 39.51 13.35 180.0
13 6 9 15.99 23.49 5.74 0.0
-14 7 9 12.69 11.62 3.31 0.0
-13 7 9 20.64 11.34 6.83 180.0
-12 7 9 362.31 27.77 17.47 180.0
-11 7 9 51.26 8.64 4.37 0.0
-10 7 9 82.92 9.93 9.03 180.0
-9 7 9 17.09 9.87 5.59 0.0
-8 7 9 16.92 7.78 5.88 180.0
-7 7 9 1485.16 41.74 37.80 0.0
-6 7 9 350.13 13.87 18.52 0.0
-5 7 9 96.96 6.87 10.27 180.0
-4 7 9 302.58 14.71 17.56 0.0
-3 7 9 887.14 30.72 29.18 0.0
-2 7 9 1413.90 33.56 35.63 0.0
-1 7 9 34.76 6.08 6.25 180.0
0 7 9 39.47 7.33 7.96 0.0
1 7 9 480.73 15.63 20.48 0.0
2 7 9 294.07 13.84 16.73 180.0
3 7 9 14.55 7.28 3.87 0.0
4 7 9 673.19 21.24 25.62 0.0
5 7 9 151.72 8.66 11.64 0.0
6 7 9 63.75 11.44 8.77 180.0
7 7 9 25.60 6.61 4.31 0.0
8 7 9 0.00 6.12 0.67 180.0
9 7 9 211.33 14.05 15.42 180.0
10 7 9 244.58 28.96 16.26 0.0
11 7 9 0.00 15.21 3.25 0.0
12 7 9 25.13 23.45 3.55 180.0
13 7 9 71.69 21.46 8.92 180.0
-14 8 9 205.06 25.62 14.25 180.0
-13 8 9 0.00 20.03 3.32 0.0
-12 8 9 24.45 37.99 5.26 180.0
-11 8 9 0.56 10.96 1.88 180.0
-10 8 9 30.66 8.81 5.57 180.0
-9 8 9 11.38 6.99 3.52 0.0
-8 8 9 200.43 15.21 14.32 180.0
-7 8 9 1974.33 60.71 42.79 0.0
-6 8 9 260.62 12.50 16.75 180.0
-5 8 9 2949.50 99.26 53.34 0.0
-4 8 9 36.35 7.93 5.87 0.0
-3 8 9 278.88 12.75 16.83 0.0
-2 8 9 504.90 17.47 22.42 0.0
-1 8 9 15.52 8.13 3.05 0.0
0 8 9 7.46 10.87 1.65 180.0
1 8 9 1236.42 29.30 33.97 0.0
2 8 9 85.43 7.04 10.03 180.0
3 8 9 23.65 8.84 5.02 180.0
4 8 9 17.34 6.50 4.13 0.0
5 8 9 62.13 9.48 8.84 180.0
6 8 9 806.16 27.26 28.32 180.0
7 8 9 455.29 17.96 20.96 180.0
8 8 9 110.06 8.99 11.27 180.0
9 8 9 92.47 8.82 10.30 0.0
10 8 9 9.34 5.47 2.89 0.0
11 8 9 4.78 21.99 4.14 180.0
12 8 9 111.39 35.25 9.39 0.0
-13 9 9 14.53 17.69 4.08 180.0
-12 9 9 22.55 16.79 6.29 0.0
-11 9 9 183.26 20.50 12.70 180.0
-10 9 9 60.67 10.52 9.03 180.0
-9 9 9 49.72 6.40 7.02 180.0
-8 9 9 79.58 11.88 7.57 180.0
-7 9 9 1362.31 47.84 36.53 0.0
-6 9 9 86.17 7.60 9.87 180.0
-5 9 9 325.20 18.80 18.24 0.0
-4 9 9 268.74 21.53 15.97 180.0
-3 9 9 403.86 18.70 19.50 180.0
-2 9 9 327.98 15.37 18.49 180.0
-1 9 9 151.83 9.37 11.79 180.0
0 9 9 66.33 8.47 8.56 0.0
1 9 9 37.58 7.73 6.17 180.0
2 9 9 725.13 20.64 25.35 180.0
3 9 9 297.61 12.86 16.86 180.0
4 9 9 308.77 14.03 18.10 0.0
5 9 9 152.93 11.54 11.72 180.0
6 9 9 42.91 7.28 7.03 180.0
7 9 9 1874.61 57.07 41.18 0.0
8 9 9 362.20 16.71 18.92 180.0
9 9 9 147.38 10.69 11.86 0.0
10 9 9 190.12 14.34 13.98 180.0
11 9 9 0.00 22.09 1.04 0.0
12 9 9 198.06 32.41 13.58 180.0
-13 10 9 54.85 21.72 5.09 0.0
-12 10 9 143.47 24.53 14.16 0.0
-11 10 9 35.02 19.70 5.19 180.0
-10 10 9 202.28 16.52 14.88 0.0
-9 10 9 755.56 34.39 26.91 0.0
-8 10 9 171.10 14.56 12.70 180.0
-7 10 9 7.50 5.46 3.62 180.0
-6 10 9 612.94 30.14 24.13 0.0
-5 10 9 178.35 14.29 12.30 180.0
-4 10 9 8.09 7.33 4.82 0.0
-3 10 9 1183.16 46.61 34.40 0.0
-2 10 9 1887.21 66.06 43.62 0.0
-1 10 9 149.76 16.45 11.56 0.0
0 10 9 299.26 20.44 17.41 0.0
1 10 9 3.09 5.94 3.14 180.0
2 10 9 603.26 25.36 24.80 180.0
3 10 9 749.74 24.54 27.34 180.0
4 10 9 141.55 10.51 11.86 180.0
5 10 9 255.22 12.99 16.04 180.0
6 10 9 20.71 5.87 2.68 180.0
7 10 9 15.17 6.01 2.54 180.0
8 10 9 136.47 16.46 13.76 0.0
9 10 9 23.51 7.87 4.76 180.0
10 10 9 7.59 6.76 3.14 0.0
11 10 9 127.06 29.27 10.63 0.0
12 10 9 3.64 27.75 6.51 0.0
-13 11 9 13.88 12.06 3.43 0.0
-12 11 9 0.00 12.45 1.79 0.0
-11 11 9 3.85 21.50 4.38 180.0
-10 11 9 749.86 44.83 26.53 0.0
-9 11 9 816.65 42.36 28.23 0.0
-8 11 9 5.96 7.78 1.16 180.0
-7 11 9 7.39 7.82 3.72 0.0
-6 11 9 20.66 10.72 1.19 0.0
-5 11 9 445.01 20.51 21.72 0.0
-4 11 9 939.84 37.03 30.57 180.0
-3 11 9 1525.66 58.96 36.50 180.0
-2 11 9 304.41 20.71 17.26 180.0
-1 11 9 458.41 21.26 20.42 0.0
0 11 9 169.50 12.02 12.89 180.0
1 11 9 116.61 10.07 11.35 180.0
2 11 9 491.30 20.43 22.95 0.0
3 11 9 186.27 11.15 13.94 0.0
4 11 9 1180.14 45.88 34.70 180.0
5 11 9 1506.54 52.59 38.60 180.0
6 11 9 14.75 9.76 3.60 180.0
7 11 9 472.23 25.04 21.50 0.0
8 11 9 12.50 7.75 3.95 0.0
9 11 9 170.93 21.36 13.44 0.0
10 11 9 0.95 6.95 1.60 180.0
11 11 9 188.48 30.78 13.36 0.0
-12 12 9 42.76 24.24 6.80 180.0
-11 12 9 0.00 13.94 1.94 180.0
-10 12 9 0.00 31.98 0.19 180.0
-9 12 9 32.80 11.82 5.44 0.0
-8 12 9 2.03 8.24 3.24 0.0
-7 12 9 46.10 13.30 5.70 0.0
-6 12 9 18.07 9.87 7.32 180.0
-5 12 9 865.87 40.73 29.40 180.0
-4 12 9 19.16 11.54 4.72 180.0
-3 12 9 68.83 11.17 8.27 0.0
-2 12 9 235.86 15.19 16.43 0.0
-1 12 9 24.53 8.79 1.51 0.0
0 12 9 162.32 12.92 13.18 180.0
1 12 9 64.85 8.87 8.67 180.0
2 12 9 916.27 33.13 28.74 0.0
3 12 9 308.18 16.05 16.19 0.0
4 12 9 419.94 18.40 20.35 180.0
5 12 9 35.38 10.89 5.46 0.0
6 12 9 120.70 14.88 10.09 0.0
7 12 9 125.89 10.69 9.85 180.0
8 12 9 72.76 17.74 7.53 180.0
9 12 9 119.96 13.16 9.63 0.0
10 12 9 0.00 7.55 2.27 180.0
11 12 9 65.83 24.14 7.23 0.0
-12 13 9 14.30 14.82 1.68 0.0
-11 13 9 119.94 21.62 11.59 0.0
-10 13 9 37.21 13.98 2.67 180.0
-9 13 9 0.00 12.99 2.08 0.0
-8 13 9 421.35 30.69 21.17 0.0
-7 13 9 170.69 18.15 13.27 180.0
-6 13 9 9.94 13.25 3.75 180.0
-5 13 9 22.75 9.88 5.80 180.0
-4 13 9 56.30 10.50 7.38 0.0
-3 13 9 23.52 7.79 5.52 0.0
-2 13 9 4.92 9.89 0.93 180.0
-1 13 9 21.98 8.06 2.48 0.0
0 13 9 178.55 13.64 14.28 180.0
1 13 9 36.14 8.89 4.97 0.0
2 13 9 90.10 16.94 9.87 0.0
3 13 9 167.05 14.68 14.30 0.0
4 13 9 0.00 8.92 1.83 180.0
5 13 9 606.08 28.53 25.21 0.0
6 13 9 490.22 25.26 21.90 180.0
7 13 9 763.46 49.34 28.34 180.0
8 13 9 74.49 13.04 9.81 0.0
9 13 9 10.32 8.99 1.32 0.0
10 13 9 264.53 55.33 16.25 0.0
-11 14 9 0.00 17.58 1.96 180.0
-10 14 9 447.66 49.28 18.11 180.0
-9 14 9 47.40 28.29 3.78 180.0
-8 14 9 126.43 19.21 9.58 180.0
-7 14 9 125.91 20.30 8.85 0.0
-6 14 9 39.74 12.46 6.22 180.0
-5 14 9 97.53 13.26 9.18 0.0
-4 14 9 247.57 19.01 15.60 180.0
-3 14 9 202.80 15.89 14.34 180.0
-2 14 9 79.07 14.10 7.48 0.0
-1 14 9 350.61 19.10 17.94 180.0
0 14 9 55.79 13.13 9.34 0.0
1 14 9 21.33 9.73 5.65 180.0
2 14 9 344.47 19.06 17.87 0.0
3 14 9 0.00 14.87 1.59 0.0
4 14 9 0.00 11.42 3.03 0.0
5 14 9 62.00 9.72 9.11 0.0
6 14 9 0.00 7.70 2.66 0.0
7 14 9 314.89 46.56 18.53 0.0
8 14 9 190.36 19.13 14.01 180.0
9 14 9 52.52 10.56 7.89 0.0
10 14 9 25.02 19.34 3.79 0.0
-10 15 9 112.48 25.53 9.87 180.0
-9 15 9 510.15 69.28 22.50 180.0
-8 15 9 627.15 48.37 23.47 180.0
-7 15 9 4.41 14.41 1.00 0.0
-6 15 9 0.00 14.15 0.60 180.0
-5 15 9 70.87 16.33 7.72 180.0
-4 15 9 117.64 16.81 10.93 0.0
-3 15 9 70.86 14.15 9.10 0.0
-2 15 9 151.79 19.35 14.47 180.0
-1 15 9 32.74 10.43 4.65 0.0
0 15 9 323.43 21.35 18.08 0.0
1 15 9 13.16 12.82 0.59 180.0
2 15 9 9.55 12.90 3.27 0.0
3 15 9 207.09 18.78 14.94 180.0
4 15 9 68.91 16.81 9.51 0.0
5 15 9 19.79 10.23 3.97 0.0
6 15 9 150.84 26.27 13.87 180.0
7 15 9 114.07 24.40 7.58 0.0
8 15 9 37.75 11.36 7.75 180.0
9 15 9 6.22 10.61 0.47 180.0
-10 16 9 548.60 64.12 22.32 0.0
-9 16 9 5.85 16.39 3.50 180.0
-8 16 9 66.76 52.17 7.33 180.0
-7 16 9 395.83 37.24 16.75 180.0
-6 16 9 77.31 14.26 7.71 180.0
-5 16 9 224.54 19.61 15.01 0.0
-4 16 9 8.82 10.33 1.34 180.0
-3 16 9 67.46 20.97 6.76 180.0
-2 16 9 316.02 22.68 20.84 180.0
-1 16 9 304.29 21.44 16.85 0.0
0 16 9 57.84 13.06 8.91 0.0
1 16 9 30.51 13.48 8.33 0.0
2 16 9 109.14 18.09 8.79 180.0
3 16 9 832.08 52.90 27.52 180.0
4 16 9 46.84 14.82 4.95 0.0
5 16 9 466.48 52.73 19.71 180.0
6 16 9 0.00 25.76 5.63 0.0
7 16 9 0.00 13.02 3.86 180.0
8 16 9 639.86 42.95 24.88 0.0
-9 17 9 189.96 33.70 13.60 0.0
-8 17 9 0.00 19.14 1.35 0.0
-7 17 9 0.00 26.42 0.69 180.0
-6 17 9 48.51 22.44 5.70 0.0
-5 17 9 0.00 20.23 5.54 180.0
-4 17 9 7.87 13.20 6.24 0.0
-3 17 9 22.52 12.92 5.05 180.0
-2 17 9 207.98 22.04 13.98 0.0
-1 17 9 0.00 27.12 0.23 0.0
0 17 9 38.80 14.76 6.70 0.0
1 17 9 365.58 34.65 18.17 0.0
2 17 9 232.60 39.13 14.06 0.0
3 17 9 66.31 15.71 7.42 0.0
4 17 9 1126.25 69.46 29.93 180.0
5 17 9 36.67 19.52 5.33 0.0
6 17 9 13.28 22.42 3.46 180.0
7 17 9 224.10 28.95 15.76 0.0
-8 18 9 17.75 22.89 5.12 0.0
-7 18 9 266.52 39.65 15.84 0.0
-6 18 9 440.30 51.75 19.24 180.0
-5 18 9 499.90 43.17 19.85 180.0
-4 18 9 98.76 16.39 10.68 180.0
-3 18 9 42.03 20.44 5.94 0.0
-2 18 9 61.08 18.87 7.05 0.0
-1 18 9 40.98 15.91 9.50 0.0
0 18 9 45.86 19.50 5.19 0.0
1 18 9 25.97 15.77 2.67 0.0
2 18 9 10.50 16.55 1.54 180.0
3 18 9 0.00 16.30 0.10 0.0
4 18 9 207.24 32.80 15.03 180.0
5 18 9 6.17 16.06 1.13 180.0
6 18 9 49.96 19.36 2.52 180.0
-6 19 9 111.60 28.76 13.30 180.0
-5 19 9 0.00 27.40 1.56 0.0
-4 19 9 193.00 29.14 13.29 180.0
-3 19 9 17.96 13.77 4.19 180.0
-2 19 9 31.20 19.86 4.00 180.0
-1 19 9 58.63 22.18 8.65 180.0
0 19 9 10.84 28.69 4.50 0.0
1 19 9 0.00 14.41 6.19 180.0
2 19 9 5.92 31.28 6.05 0.0
3 19 9 18.83 33.20 5.43 180.0
4 19 9 0.00 20.59 1.38 0.0
5 19 9 86.72 21.81 10.90 0.0
-5 20 9 224.97 44.56 14.96 180.0
-4 20 9 0.00 18.29 2.89 180.0
-3 20 9 0.00 25.86 0.32 180.0
-2 20 9 0.00 22.79 0.62 0.0
-1 20 9 54.72 32.67 6.45 180.0
0 20 9 2.92 26.09 1.52 0.0
1 20 9 14.38 20.22 3.90 180.0
2 20 9 114.92 38.79 10.21 180.0
3 20 9 48.47 25.91 3.46 0.0
-1 21 9 26.53 21.06 7.64 0.0
-15 0 10 1089.59 158.72 26.00 0.0
-14 0 10 130.53 33.68 12.75 180.0
-13 0 10 115.67 56.89 10.93 180.0
-12 0 10 10.92 13.19 5.73 0.0
-11 0 10 5.46 18.27 0.33 180.0
-10 0 10 2160.54 140.73 48.08 180.0
-9 0 10 65.98 14.06 10.59 0.0
-8 0 10 88.47 30.92 9.15 180.0
-7 0 10 561.39 36.21 23.28 180.0
-6 0 10 57.27 16.84 7.06 0.0
-5 0 10 1724.62 87.48 42.34 0.0
-4 0 10 1339.62 43.74 36.50 0.0
-3 0 10 112.31 11.08 9.44 0.0
-2 0 10 1955.38 46.27 42.46 0.0
-1 0 10 556.25 18.92 23.01 0.0
0 0 10 105.01 9.54 9.93 0.0
1 0 10 359.93 23.14 18.12 180.0
2 0 10 1385.94 43.98 37.62 180.0
3 0 10 1.95 5.11 0.84 180.0
4 0 10 13.41 7.07 4.00 0.0
5 0 10 6397.98 179.05 77.74 0.0
6 0 10 59.27 8.92 7.43 0.0
7 0 10 480.10 23.85 21.28 0.0
8 0 10 772.35 30.14 27.60 180.0
9 0 10 288.85 20.25 17.89 180.0
10 0 10 152.90 16.88 12.76 0.0
11 0 10 101.70 14.13 8.96 180.0
12 0 10 278.60 47.87 15.53 0.0
-15 1 10 19.46 15.21 4.20 0.0
-14 1 10 6.32 12.55 3.93 0.0
-13 1 10 155.40 22.99 12.29 0.0
-12 1 10 40.28 9.21 6.95 0.0
-11 1 10 49.55 10.82 7.20 180.0
-10 1 10 25.79 8.93 3.94 180.0
-9 1 10 266.25 13.01 18.57 180.0
-8 1 10 1334.32 46.10 36.34 180.0
-7 1 10 642.44 20.49 25.54 180.0
-6 1 10 803.24 32.21 29.37 180.0
-5 1 10 94.29 6.91 9.26 0.0
-4 1 10 66.18 8.63 9.48 0.0
-3 1 10 89.94 8.06 9.12 0.0
-2 1 10 299.12 10.08 16.41 180.0
-1 1 10 640.39 14.73 24.91 0.0
0 1 10 266.27 9.85 16.31 0.0
1 1 10 805.31 16.08 28.01 180.0
2 1 10 129.30 8.04 11.75 180.0
3 1 10 320.67 13.02 18.70 0.0
4 1 10 324.41 10.28 16.20 180.0
5 1 10 1942.39 48.90 43.06 180.0
6 1 10 383.89 14.41 20.64 0.0
7 1 10 2155.20 57.58 45.18 0.0
8 1 10 452.79 16.41 21.65 180.0
9 1 10 0.00 6.82 0.50 0.0
10 1 10 50.30 9.46 5.47 180.0
11 1 10 0.00 7.42 0.18 180.0
12 1 10 0.00 11.89 2.84 0.0
13 1 10 0.00 30.11 3.26 180.0
-14 2 10 22.46 14.56 1.57 180.0
-13 2 10 24.26 11.26 3.95 0.0
-12 2 10 55.21 11.34 6.40 0.0
-11 2 10 37.95 7.79 7.24 0.0
-10 2 10 452.02 21.07 23.01 0.0
-9 2 10 148.75 9.77 11.75 180.0
-8 2 10 9.46 7.49 1.93 0.0
-7 2 10 7.06 7.48 4.87 180.0
-6 2 10 142.84 15.18 12.63 180.0
-5 2 10 1905.51 55.59 42.61 180.0
-4 2 10 243.47 12.23 15.82 0.0
-3 2 10 45.09 5.74 6.70 0.0
-2 2 10 582.07 17.84 22.92 180.0
-1 2 10 121.42 7.16 10.28 0.0
0 2 10 23.14 5.51 4.90 0.0
1 2 10 68.07 6.43 8.37 180.0
2 2 10 16.97 4.32 2.45 0.0
3 2 10 0.00 6.45 0.67 180.0
4 2 10 978.86 21.74 31.07 180.0
5 2 10 110.74 7.51 10.51 180.0
6 2 10 420.19 14.52 21.06 0.0
7 2 10 5.70 4.46 3.15 180.0
8 2 10 11.25 5.44 4.03 0.0
9 2 10 7.68 6.25 4.07 180.0
10 2 10 74.73 7.60 9.42 0.0
11 2 10 55.13 11.64 6.54 180.0
12 2 10 13.94 14.75 3.49 180.0
13 2 10 0.00 19.29 2.24 0.0
-14 3 10 19.75 30.66 3.16 0.0
-13 3 10 104.37 22.31 9.89 0.0
-12 3 10 13.99 10.47 0.61 0.0
-11 3 10 58.08 12.72 7.96 0.0
-10 3 10 6.38 9.00 2.93 0.0
-9 3 10 385.97 18.45 20.22 180.0
-8 3 10 13.33 6.60 4.77 0.0
-7 3 10 135.83 15.41 12.37 0.0
-6 3 10 157.41 13.21 13.08 180.0
-5 3 10 2887.73 94.05 53.88 180.0
-4 3 10 4315.54 122.56 65.21 0.0
-3 3 10 1350.55 37.60 36.24 0.0
-2 3 10 570.63 19.29 24.02 180.0
-1 3 10 30.12 5.39 3.35 180.0
0 3 10 94.74 5.78 8.70 180.0
1 3 10 16.67 5.40 4.67 180.0
2 3 10 23.71 6.14 4.06 0.0
3 3 10 108.52 7.61 9.85 0.0
4 3 10 552.79 15.63 23.48 0.0
5 3 10 745.22 21.42 27.23 0.0
6 3 10 50.65 5.90 7.77 180.0
7 3 10 5.57 4.86 2.89 180.0
8 3 10 105.91 8.80 10.77 0.0
9 3 10 227.47 15.73 14.70 180.0
10 3 10 653.42 31.74 26.46 0.0
11 3 10 4.51 29.30 3.63 180.0
12 3 10 4.25 42.32 0.33 180.0
13 3 10 25.00 16.86 4.58 180.0
-14 4 10 79.25 15.32 8.60 180.0
-13 4 10 211.23 22.49 13.63 0.0
-12 4 10 84.10 11.88 9.03 180.0
-11 4 10 110.93 10.41 11.47 0.0
-10 4 10 2.97 7.13 0.83 0.0
-9 4 10 85.70 9.90 9.42 180.0
-8 4 10 16.51 8.32 3.17 0.0
-7 4 10 794.08 30.35 27.84 0.0
-6 4 10 523.29 24.36 22.10 180.0
-5 4 10 356.09 14.90 17.86 180.0
-4 4 10 157.64 9.49 12.78 180.0
-3 4 10 451.23 18.22 21.59 0.0
-2 4 10 99.88 6.55 10.40 0.0
-1 4 10 465.79 15.18 22.20 0.0
0 4 10 41.68 6.94 5.82 0.0
1 4 10 604.69 18.48 23.85 0.0
2 4 10 257.23 14.52 15.94 180.0
3 4 10 4.80 10.70 3.98 0.0
4 4 10 226.24 10.53 15.00 180.0
5 4 10 36.44 7.12 5.99 180.0
6 4 10 757.58 26.70 27.59 180.0
7 4 10 255.01 13.31 16.70 0.0
8 4 10 607.12 23.62 25.48 0.0
9 4 10 3.36 5.49 3.18 180.0
10 4 10 146.79 14.86 13.45 0.0
11 4 10 66.01 21.42 7.53 0.0
12 4 10 0.00 15.94 0.83 0.0
13 4 10 55.61 20.64 8.47 180.0
-14 5 10 58.51 13.93 7.81 0.0
-13 5 10 24.95 10.72 5.86 180.0
-12 5 10 44.02 12.20 7.08 180.0
-11 5 10 43.29 8.53 7.07 180.0
-10 5 10 27.91 7.03 1.26 180.0
-9 5 10 17.46 6.22 2.33 180.0
-8 5 10 47.76 7.59 7.77 180.0
-7 5 10 7.01 6.37 0.92 180.0
-6 5 10 243.35 13.90 16.33 0.0
-5 5 10 1552.49 48.77 39.93 180.0
-4 5 10 760.96 26.75 27.21 180.0
-3 5 10 29.15 6.89 5.54 0.0
-2 5 10 1136.03 30.17 32.67 180.0
-1 5 10 98.82 6.60 9.02 180.0
0 5 10 13.53 6.12 3.24 180.0
1 5 10 1042.95 25.89 31.57 0.0
2 5 10 8.35 5.97 3.36 180.0
3 5 10 9.26 5.88 1.09 0.0
4 5 10 3238.38 88.74 56.11 0.0
5 5 10 6454.21 180.79 76.89 0.0
6 5 10 2627.61 74.42 49.43 180.0
7 5 10 190.67 10.16 13.30 180.0
8 5 10 2.19 4.82 2.51 0.0
9 5 10 38.23 7.21 6.33 180.0
10 5 10 3.82 5.63 0.97 0.0
11 5 10 0.00 17.63 2.49 0.0
12 5 10 0.00 32.13 0.64 180.0
-14 6 10 60.71 12.59 7.45 180.0
-13 6 10 3.42 14.12 0.85 0.0
-12 6 10 0.00 11.49 0.93 180.0
-11 6 10 123.67 13.08 11.10 180.0
-10 6 10 403.60 25.28 22.81 180.0
-9 6 10 10.48 13.57 3.26 0.0
-8 6 10 15.69 7.46 5.00 0.0
-7 6 10 2138.83 74.35 43.82 180.0
-6 6 10 114.15 9.69 10.79 0.0
-5 6 10 2066.47 61.95 44.63 0.0
-4 6 10 71.97 8.94 8.43 180.0
-3 6 10 279.31 12.82 15.85 0.0
-2 6 10 240.08 13.10 15.05 0.0
-1 6 10 247.19 13.00 15.95 180.0
0 6 10 58.80 9.64 8.43 180.0
1 6 10 1.50 4.62 0.81 180.0
2 6 10 444.55 15.26 21.05 180.0
3 6 10 18.87 5.48 3.32 0.0
4 6 10 207.65 10.30 15.10 0.0
5 6 10 1320.60 39.11 36.37 0.0
6 6 10 54.06 8.29 7.04 180.0
7 6 10 136.46 8.68 10.35 180.0
8 6 10 823.30 34.12 29.24 0.0
9 6 10 34.00 5.76 5.32 180.0
10 6 10 101.04 9.82 9.19 180.0
11 6 10 34.66 30.24 5.06 180.0
12 6 10 32.36 29.55 2.44 180.0
-14 7 10 126.28 20.53 10.55 0.0
-13 7 10 6.67 19.12 2.96 0.0
-12 7 10 0.00 12.20 2.59 0.0
-11 7 10 135.45 12.39 11.59 180.0
-10 7 10 0.67 6.50 0.84 0.0
-9 7 10 163.68 12.99 11.82 0.0
-8 7 10 180.09 17.02 14.73 180.0
-7 7 10 3738.63 112.63 58.22 180.0
-6 7 10 611.85 32.26 23.95 0.0
-5 7 10 3243.59 99.81 54.88 0.0
-4 7 10 1190.31 30.73 33.78 180.0
-3 7 10 810.85 24.75 27.82 180.0
-2 7 10 5.06 7.55 2.26 0.0
-1 7 10 734.03 20.08 25.92 0.0
0 7 10 13.36 12.44 0.49 0.0
1 7 10 319.82 13.83 18.22 180.0
2 7 10 315.07 12.81 18.06 180.0
3 7 10 497.98 18.32 22.14 0.0
4 7 10 331.77 14.56 17.60 180.0
5 7 10 207.91 10.74 13.78 180.0
6 7 10 12.64 5.94 3.37 180.0
7 7 10 1214.35 40.56 33.74 0.0
8 7 10 78.52 13.12 7.76 180.0
9 7 10 112.61 11.36 10.31 0.0
10 7 10 46.44 17.63 6.81 180.0
11 7 10 0.00 21.13 2.69 0.0
12 7 10 149.53 35.10 11.31 0.0
-13 8 10 184.46 22.78 13.94 180.0
-12 8 10 106.27 18.72 11.52 180.0
-11 8 10 77.94 14.67 9.31 180.0
-10 8 10 376.10 24.38 18.75 0.0
-9 8 10 30.36 9.13 4.11 0.0
-8 8 10 203.70 13.06 12.46 180.0
-7 8 10 2759.50 75.35 49.86 180.0
-6 8 10 367.89 13.62 19.15 0.0
-5 8 10 229.41 13.82 15.30 180.0
-4 8 10 218.40 11.08 13.27 180.0
-3 8 10 151.36 9.93 12.43 0.0
-2 8 10 445.88 16.04 20.77 180.0
-1 8 10 376.11 15.12 18.51 180.0
0 8 10 145.58 8.93 11.57 180.0
1 8 10 249.52 11.65 15.25 180.0
2 8 10 711.44 25.49 26.47 0.0
3 8 10 486.95 16.36 21.17 0.0
4 8 10 1220.69 40.12 35.46 180.0
5 8 10 15.35 8.25 3.48 180.0
6 8 10 1203.95 43.03 34.40 0.0
7 8 10 615.05 23.92 23.98 180.0
8 8 10 31.82 9.26 5.55 0.0
9 8 10 8.85 6.21 5.13 0.0
10 8 10 33.64 22.46 4.61 180.0
11 8 10 13.09 40.52 6.74 180.0
12 8 10 122.59 28.64 12.38 180.0
-13 9 10 15.31 11.95 0.05 0.0
-12 9 10 0.00 20.11 3.34 0.0
-11 9 10 108.17 16.57 10.90 0.0
-10 9 10 91.52 12.19 9.86 180.0
-9 9 10 29.74 8.45 5.61 180.0
-8 9 10 1000.31 35.85 30.65 0.0
-7 9 10 14.16 6.81 2.66 180.0
-6 9 10 6.26 4.25 2.48 180.0
-5 9 10 176.20 13.82 14.45 0.0
-4 9 10 3235.85 103.48 54.55 0.0
-3 9 10 571.14 21.91 24.71 0.0
-2 9 10 0.79 6.00 3.12 180.0
-1 9 10 147.21 10.25 11.31 180.0
0 9 10 837.47 31.47 29.03 180.0
1 9 10 388.12 15.55 19.38 180.0
2 9 10 100.91 9.55 11.41 0.0
3 9 10 56.41 8.08 8.45 0.0
4 9 10 1653.67 53.28 40.32 180.0
5 9 10 53.71 6.90 7.68 0.0
6 9 10 20.92 8.66 4.69 0.0
7 9 10 199.54 13.24 13.15 180.0
8 9 10 0.00 9.03 0.70 180.0
9 9 10 99.90 14.97 9.66 0.0
10 9 10 82.22 18.72 9.49 0.0
11 9 10 36.34 27.92 3.88 180.0
-13 10 10 228.79 27.96 15.21 180.0
-12 10 10 6.67 10.36 0.16 0.0
-11 10 10 33.45 11.99 6.67 0.0
-10 10 10 19.91 10.01 5.30 180.0
-9 10 10 7.68 7.26 4.40 180.0
-8 10 10 0.00 12.01 1.07 180.0
-7 10 10 75.98 7.99 9.90 0.0
-6 10 10 247.68 17.47 16.05 0.0
-5 10 10 1213.12 49.67 33.17 180.0
-4 10 10 409.86 18.90 20.78 180.0
-3 10 10 209.06 13.61 14.35 180.0
-2 10 10 64.96 10.83 6.54 0.0
-1 10 10 26.77 8.60 6.17 0.0
0 10 10 12.24 7.29 3.06 0.0
1 10 10 282.13 16.64 17.48 180.0
2 10 10 15.40 6.66 1.99 180.0
3 10 10 7.45 5.60 2.41 180.0
4 10 10 0.00 8.19 0.70 0.0
5 10 10 33.16 6.83 7.28 0.0
6 10 10 194.76 14.32 14.29 180.0
7 10 10 975.02 42.33 30.48 0.0
8 10 10 75.05 10.21 8.42 0.0
9 10 10 37.35 9.47 6.28 180.0
10 10 10 170.33 25.02 13.83 0.0
11 10 10 160.98 41.05 14.16 0.0
-12 11 10 19.54 16.91 4.27 180.0
-11 11 10 0.00 80.69 3.38 180.0
-10 11 10 135.63 29.61 12.71 180.0
-9 11 10 258.88 24.66 16.63 180.0
-8 11 10 667.98 35.02 23.87 180.0
-7 11 10 128.13 14.92 11.73 0.0
-6 11 10 3.53 11.31 1.24 0.0
-5 11 10 0.63 16.33 2.98 180.0
-4 11 10 0.00 10.81 1.43 0.0
-3 11 10 518.50 25.46 23.43 0.0
-2 11 10 66.93 10.67 7.12 180.0
-1 11 10 541.94 25.12 24.46 180.0
0 11 10 60.98 9.29 6.07 0.0
1 11 10 114.86 11.54 10.73 180.0
2 11 10 21.03 11.56 5.42 0.0
3 11 10 102.65 9.29 9.72 180.0
4 11 10 90.55 9.17 10.91 0.0
5 11 10 5.51 6.94 1.37 0.0
6 11 10 35.02 7.65 5.46 0.0
7 11 10 95.13 15.80 10.94 0.0
8 11 10 680.49 45.84 26.28 180.0
9 11 10 0.00 13.40 1.14 0.0
10 11 10 187.71 17.27 14.19 180.0
11 11 10 0.00 24.05 3.79 0.0
-12 12 10 238.51 52.34 16.21 0.0
-11 12 10 11.64 20.92 2.00 180.0
-10 12 10 18.00 45.54 1.10 180.0
-9 12 10 315.21 27.14 18.81 180.0
-8 12 10 7.08 8.25 1.72 180.0
-7 12 10 458.07 26.23 19.48 180.0
-6 12 10 263.59 20.46 16.30 0.0
-5 12 10 254.52 20.46 14.81 180.0
-4 12 10 9.11 9.93 3.62 180.0
-3 12 10 442.67 23.21 20.81 180.0
-2 12 10 1285.43 55.58 34.94 180.0
-1 12 10 16.17 8.91 5.43 180.0
0 12 10 2.59 9.83 2.89 180.0
1 12 10 429.58 21.95 20.75 180.0
2 12 10 79.27 9.39 9.48 180.0
3 12 10 406.34 17.61 21.34 180.0
4 12 10 26.30 7.58 4.91 0.0
5 12 10 49.55 9.90 6.48 180.0
6 12 10 174.81 16.00 15.03 180.0
7 12 10 130.71 18.47 11.75 180.0
8 12 10 946.40 84.32 32.12 0.0
9 12 10 17.28 25.96 6.34 0.0
10 12 10 149.22 23.26 13.02 180.0
-11 13 10 81.28 21.07 9.70 0.0
-10 13 10 0.00 17.96 0.56 0.0
-9 13 10 17.95 11.01 0.25 180.0
-8 13 10 88.51 16.25 8.89 180.0
-7 13 10 1.45 13.00 4.05 180.0
-6 13 10 50.34 12.28 7.03 0.0
-5 13 10 208.43 34.51 13.71 0.0
-4 13 10 10.49 13.10 3.01 0.0
-3 13 10 713.76 35.36 25.83 180.0
-2 13 10 757.25 32.60 26.74 0.0
-1 13 10 31.38 9.10 7.21 180.0
0 13 10 5.87 12.27 2.00 0.0
1 13 10 14.73 8.31 3.99 180.0
2 13 10 0.00 12.24 2.76 0.0
3 13 10 37.89 12.97 6.48 180.0
4 13 10 28.09 11.42 6.98 0.0
5 13 10 55.20 16.88 7.98 180.0
6 13 10 44.54 10.65 8.25 0.0
7 13 10 59.50 24.45 9.82 0.0
8 13 10 2.47 13.98 2.21 0.0
9 13 10 52.37 20.68 5.19 180.0
10 13 10 47.80 27.02 5.46 0.0
-11 14 10 0.00 33.08 2.44 180.0
-10 14 10 261.60 68.66 15.19 180.0
-9 14 10 32.37 33.47 3.42 180.0
-8 14 10 136.29 36.59 12.08 180.0
-7 14 10 13.26 15.42 0.39 0.0
-6 14 10 0.00 14.15 2.32 0.0
-5 14 10 0.69 14.02 1.42 180.0
-4 14 10 236.54 16.40 14.74 0.0
-3 14 10 0.00 12.70 0.14 0.0
-2 14 10 10.94 12.47 1.42 180.0
-1 14 10 53.51 11.08 5.25 0.0
0 14 10 13.36 10.68 3.98 180.0
1 14 10 343.66 25.57 18.26 0.0
2 14 10 114.54 17.88 11.24 0.0
3 14 10 7.85 14.27 1.79 0.0
4 14 10 852.88 43.93 29.94 180.0
5 14 10 108.14 14.60 9.61 180.0
6 14 10 72.48 28.69 9.65 180.0
7 14 10 0.00 17.89 1.55 180.0
8 14 10 405.39 34.88 20.49 180.0
9 14 10 0.00 24.89 2.42 0.0
-10 15 10 406.78 108.96 18.73 180.0
-9 15 10 46.82 17.98 8.96 180.0
-8 15 10 76.87 18.22 9.28 0.0
-7 15 10 257.03 23.65 15.27 0.0
-6 15 10 316.20 29.93 17.81 180.0
-5 15 10 37.11 20.27 5.81 180.0
-4 15 10 109.87 15.18 11.05 180.0
-3 15 10 119.62 21.23 10.20 180.0
-2 15 10 6.54 10.73 1.95 0.0
-1 15 10 125.41 19.91 10.95 180.0
0 15 10 1.70 29.57 4.29 180.0
1 15 10 4.90 10.85 0.91 0.0
2 15 10 73.97 20.15 8.86 0.0
3 15 10 118.22 16.17 9.20 180.0
4 15 10 11.26 14.18 2.19 0.0
5 15 10 140.12 21.63 14.42 0.0
6 15 10 130.41 20.14 11.19 180.0
7 15 10 30.68 17.40 4.89 180.0
8 15 10 6.08 11.63 0.64 180.0
-9 16 10 30.43 17.39 5.46 180.0
-8 16 10 196.68 59.31 14.05 0.0
-7 16 10 4.87 13.71 0.81 180.0
-6 16 10 17.57 15.45 0.96 180.0
-5 16 10 28.95 14.21 5.78 180.0
-4 16 10 349.19 29.40 18.22 0.0
-3 16 10 633.02 39.01 23.86 180.0
-2 16 10 2.87 10.59 0.91 180.0
-1 16 10 0.00 11.85 5.49 0.0
0 16 10 0.00 18.33 1.27 0.0
1 16 10 4.71 13.19 3.46 0.0
2 16 10 235.76 22.20 16.80 180.0
3 16 10 11.07 14.23 6.67 180.0
4 16 10 299.59 25.05 16.78 0.0
5 16 10 17.63 39.76 5.78 180.0
6 16 10 23.75 23.20 4.07 180.0
7 16 10 155.83 25.78 14.36 0.0
-8 17 10 23.70 27.34 3.14 180.0
-7 17 10 0.00 29.32 0.35 0.0
-6 17 10 266.81 55.76 16.27 0.0
-5 17 10 72.24 13.56 9.67 180.0
-4 17 10 124.04 23.52 10.75 180.0
-3 17 10 142.02 19.85 12.62 0.0
-2 17 10 2.81 18.08 3.65 180.0
-1 17 10 19.04 14.08 4.90 180.0
0 17 10 23.78 14.76 5.17 0.0
1 17 10 521.21 34.57 22.59 180.0
2 17 10 260.12 31.61 17.49 180.0
3 17 10 25.72 18.09 3.33 180.0
4 17 10 0.00 29.17 3.78 0.0
5 17 10 71.15 22.22 9.41 180.0
6 17 10 61.32 25.15 8.46 0.0
-7 18 10 150.21 48.23 11.57 180.0
-6 18 10 0.00 19.05 1.75 0.0
-5 18 10 223.58 27.59 12.65 180.0
-4 18 10 25.61 16.02 5.34 0.0
-3 18 10 2.50 24.67 1.47 0.0
-2 18 10 92.40 22.93 9.84 180.0
-1 18 10 17.79 17.61 4.77 0.0
0 18 10 0.00 14.44 2.28 0.0
1 18 10 60.96 21.06 9.04 180.0
2 18 10 39.33 26.44 3.95 180.0
3 18 10 24.25 19.10 3.37 0.0
4 18 10 0.00 19.93 2.43 180.0
5 18 10 0.00 20.45 1.64 0.0
-5 19 10 101.11 20.98 12.15 180.0
-4 19 10 69.90 27.82 10.00 0.0
-3 19 10 16.26 16.46 0.51 180.0
-2 19 10 11.53 16.38 2.26 180.0
-1 19 10 0.00 21.90 4.74 0.0
0 19 10 13.38 23.54 5.10 180.0
1 19 10 64.63 20.50 7.57 180.0
2 19 10 19.21 21.14 1.67 0.0
3 19 10 55.28 38.98 5.05 0.0
4 19 10 47.94 26.89 8.12 180.0
-3 20 10 115.98 31.12 10.38 0.0
-2 20 10 230.81 31.71 15.20 0.0
-1 20 10 143.01 45.55 9.12 180.0
0 20 10 96.13 27.41 11.08 180.0
1 20 10 10.12 29.93 2.97 0.0
-14 1 11 28.04 19.21 4.61 180.0
-13 1 11 162.16 30.62 14.35 180.0
-12 1 11 45.00 14.41 5.94 180.0
-11 1 11 0.00 16.31 2.19 180.0
-10 1 11 52.80 14.49 6.69 0.0
-9 1 11 10.10 9.16 4.97 180.0
-8 1 11 83.17 9.65 9.42 0.0
-7 1 11 856.96 38.30 28.27 0.0
-6 1 11 16.27 7.07 4.17 180.0
-5 1 11 315.66 15.76 18.48 180.0
-4 1 11 654.58 17.99 25.05 0.0
-3 1 11 1549.73 30.03 36.97 0.0
-2 1 11 26.40 5.01 4.05 0.0
-1 1 11 179.08 8.80 13.30 180.0
0 1 11 33.88 5.78 5.76 0.0
1 1 11 7.86 4.51 2.13 0.0
2 1 11 301.09 12.55 17.85 0.0
3 1 11 160.95 8.95 13.28 0.0
4 1 11 1157.83 27.94 34.59 0.0
5 1 11 449.11 15.18 20.83 180.0
6 1 11 240.73 10.87 15.98 180.0
7 1 11 236.00 10.39 15.02 180.0
8 1 11 280.04 11.30 17.65 180.0
9 1 11 72.55 7.58 7.75 0.0
10 1 11 21.56 10.70 5.43 0.0
11 1 11 35.81 17.90 6.01 0.0
12 1 11 8.65 16.69 3.61 0.0
-14 2 11 23.07 14.41 2.18 0.0
-13 2 11 56.98 28.15 7.93 0.0
-12 2 11 31.61 10.21 6.38 180.0
-11 2 11 7.12 5.98 1.45 0.0
-10 2 11 111.05 14.04 13.43 180.0
-9 2 11 22.61 10.39 2.33 0.0
-8 2 11 13.81 8.98 2.21 180.0
-7 2 11 499.87 15.82 22.13 0.0
-6 2 11 356.69 16.23 18.79 0.0
-5 2 11 941.61 36.99 31.21 0.0
-4 2 11 37.66 6.43 5.00 0.0
-3 2 11 23.29 5.60 4.92 180.0
-2 2 11 104.02 6.92 9.47 180.0
-1 2 11 450.48 14.54 20.59 180.0
0 2 11 60.06 6.40 7.97 180.0
1 2 11 3.94 5.19 2.92 0.0
2 2 11 18.06 6.35 3.07 0.0
3 2 11 279.91 11.12 16.70 180.0
4 2 11 4.76 5.02 1.56 0.0
5 2 11 874.47 27.11 29.36 0.0
6 2 11 385.97 15.66 19.20 180.0
7 2 11 603.23 19.72 24.12 180.0
8 2 11 31.37 5.89 6.67 180.0
9 2 11 105.48 9.62 9.81 0.0
10 2 11 13.67 12.41 3.62 180.0
11 2 11 0.00 15.81 2.43 180.0
12 2 11 0.00 53.67 0.06 180.0
-14 3 11 109.76 43.81 8.69 0.0
-13 3 11 0.76 21.41 0.67 0.0
-12 3 11 0.00 10.34 1.33 180.0
-11 3 11 131.62 17.78 12.09 180.0
-10 3 11 145.40 16.59 11.33 180.0
-9 3 11 25.49 7.32 3.55 0.0
-8 3 11 9.81 7.32 3.57 0.0
-7 3 11 229.30 14.79 15.23 180.0
-6 3 11 14.06 6.70 5.92 0.0
-5 3 11 1403.03 47.93 37.85 0.0
-4 3 11 67.20 7.15 8.96 180.0
-3 3 11 186.90 11.55 13.40 180.0
-2 3 11 43.22 6.80 6.15 0.0
-1 3 11 847.23 24.44 28.35 0.0
0 3 11 30.26 5.61 5.65 0.0
1 3 11 45.24 7.01 6.77 0.0
2 3 11 1276.83 30.71 35.02 180.0
3 3 11 270.53 9.84 16.52 180.0
4 3 11 148.85 8.55 13.61 0.0
5 3 11 189.71 11.88 13.31 0.0
6 3 11 755.59 23.04 26.70 0.0
7 3 11 2683.71 76.93 49.75 0.0
8 3 11 173.82 14.02 14.09 180.0
9 3 11 6.77 6.34 1.47 180.0
10 3 11 70.61 14.58 9.31 180.0
11 3 11 53.09 43.16 5.51 0.0
12 3 11 71.60 26.94 8.27 0.0
-14 4 11 168.67 53.51 12.26 0.0
-13 4 11 5.65 11.79 4.31 0.0
-12 4 11 44.18 11.97 5.41 0.0
-11 4 11 5.89 8.43 2.74 0.0
-10 4 11 101.81 10.67 10.31 0.0
-9 4 11 290.07 15.14 17.27 0.0
-8 4 11 1759.17 53.01 40.97 180.0
-7 4 11 3632.97 114.27 59.67 180.0
-6 4 11 231.30 14.09 14.96 0.0
-5 4 11 1851.53 64.72 43.22 180.0
-4 4 11 5.45 6.80 1.37 0.0
-3 4 11 333.34 27.05 18.90 0.0
-2 4 11 1574.92 47.00 37.34 180.0
-1 4 11 645.09 17.48 25.06 180.0
0 4 11 92.06 6.31 9.41 0.0
1 4 11 85.07 8.04 9.65 180.0
2 4 11 30.43 8.16 5.46 0.0
3 4 11 44.66 6.44 7.53 0.0
4 4 11 1721.15 45.19 40.69 180.0
5 4 11 263.51 13.34 15.85 180.0
6 4 11 122.44 9.87 11.37 0.0
7 4 11 27.96 7.11 4.64 180.0
8 4 11 26.73 12.22 3.75 0.0
9 4 11 2.90 6.06 1.33 180.0
10 4 11 12.81 11.81 0.44 180.0
11 4 11 45.75 18.40 4.28 180.0
12 4 11 0.00 20.84 4.10 180.0
-14 5 11 86.01 20.47 8.60 0.0
-13 5 11 0.00 10.13 2.61 0.0
-12 5 11 58.92 10.96 7.78 0.0
-11 5 11 39.43 12.01 7.76 0.0
-10 5 11 204.74 14.69 14.19 0.0
-9 5 11 121.58 14.48 11.42 0.0
-8 5 11 644.11 25.97 24.87 0.0
-7 5 11 15.14 9.79 0.79 0.0
-6 5 11 7.28 8.75 1.44 0.0
-5 5 11 1936.84 64.18 43.27 180.0
-4 5 11 97.17 10.46 9.66 0.0
-3 5 11 95.73 9.26 10.08 0.0
-2 5 11 94.80 7.75 9.21 180.0
-1 5 11 421.49 15.15 20.70 180.0
0 5 11 64.89 6.83 7.02 180.0
1 5 11 35.58 8.39 5.73 0.0
2 5 11 963.98 28.01 30.93 0.0
3 5 11 197.21 10.44 14.56 180.0
4 5 11 1557.84 41.98 38.37 180.0
5 5 11 1952.92 55.32 42.23 0.0
6 5 11 38.46 6.32 6.86 0.0
7 5 11 473.04 24.14 21.44 180.0
8 5 11 714.64 29.58 25.89 0.0
9 5 11 81.61 10.88 8.67 0.0
10 5 11 0.49 11.01 2.53 0.0
11 5 11 10.23 19.45 3.41 0.0
12 5 11 27.01 22.19 4.64 180.0
-13 6 11 93.34 14.37 9.31 180.0
-12 6 11 36.83 13.12 4.65 0.0
-11 6 11 7.34 9.64 3.04 0.0
-10 6 11 18.90 8.74 3.40 0.0
-9 6 11 75.66 16.04 10.65 0.0
-8 6 11 235.50 16.64 15.31 0.0
-7 6 11 269.53 16.11 15.12 180.0
-6 6 11 156.62 13.04 11.32 180.0
-5 6 11 482.30 21.46 22.76 180.0
-4 6 11 129.14 11.61 10.32 0.0
-3 6 11 254.06 10.52 15.40 180.0
-2 6 11 891.98 27.13 29.47 0.0
-1 6 11 300.37 13.07 16.87 0.0
0 6 11 169.38 9.26 13.13 180.0
1 6 11 50.11 7.28 7.48 0.0
2 6 11 45.14 7.06 6.92 0.0
3 6 11 0.00 7.46 2.20 0.0
4 6 11 1471.57 47.72 38.40 0.0
5 6 11 0.01 7.38 4.35 0.0
6 6 11 1359.40 45.98 35.78 180.0
7 6 11 0.51 5.11 0.38 0.0
8 6 11 19.96 9.12 5.31 0.0
9 6 11 442.19 24.82 21.45 180.0
10 6 11 170.38 23.76 11.49 0.0
11 6 11 6.49 37.62 4.41 0.0
12 6 11 100.43 56.39 9.86 0.0
-13 7 11 13.97 9.98 3.36 180.0
-12 7 11 33.40 12.66 5.20 180.0
-11 7 11 21.60 11.52 2.61 0.0
-10 7 11 70.16 8.62 8.55 180.0
-9 7 11 137.44 15.06 11.97 180.0
-8 7 11 3.71 8.47 2.73 180.0
-7 7 11 193.30 13.21 14.89 180.0
-6 7 11 461.89 19.69 21.73 0.0
-5 7 11 1202.18 38.05 33.30 0.0
-4 7 11 3873.35 113.51 59.38 180.0
-3 7 11 501.69 17.22 21.65 0.0
-2 7 11 187.10 10.42 14.09 180.0
-1 7 11 6.24 6.48 1.63 0.0
0 7 11 255.58 11.91 15.91 0.0
1 7 11 272.31 19.84 16.14 0.0
2 7 11 136.15 8.65 12.64 0.0
3 7 11 2525.35 73.17 48.37 0.0
4 7 11 395.29 15.37 20.59 0.0
5 7 11 25.27 5.51 4.33 180.0
6 7 11 183.80 11.10 13.52 0.0
7 7 11 183.77 11.36 13.30 180.0
8 7 11 4.36 6.75 0.16 180.0
9 7 11 7.61 8.16 1.09 180.0
10 7 11 198.02 47.40 13.31 180.0
11 7 11 24.96 16.70 4.24 0.0
-13 8 11 4.56 13.22 0.32 180.0
-12 8 11 104.56 17.21 8.92 0.0
-11 8 11 140.45 14.05 11.95 180.0
-10 8 11 9.74 17.93 3.30 0.0
-9 8 11 262.88 20.00 17.24 180.0
-8 8 11 29.69 9.83 6.24 0.0
-7 8 11 101.03 12.05 8.75 180.0
-6 8 11 102.63 10.26 10.66 0.0
-5 8 11 177.03 11.57 13.85 180.0
-4 8 11 106.84 11.54 10.86 0.0
-3 8 11 1221.00 33.16 33.82 180.0
-2 8 11 174.47 10.82 11.85 180.0
-1 8 11 162.93 13.45 12.57 180.0
0 8 11 28.17 6.03 5.60 180.0
1 8 11 74.33 7.43 7.77 0.0
2 8 11 372.16 14.40 18.64 180.0
3 8 11 49.58 8.98 6.77 180.0
4 8 11 1034.78 35.13 31.04 0.0
5 8 11 0.00 6.77 1.13 0.0
6 8 11 58.44 8.56 6.49 180.0
7 8 11 581.06 24.08 25.31 180.0
8 8 11 22.47 7.29 4.74 0.0
9 8 11 10.02 7.99 1.40 0.0
10 8 11 155.01 27.61 12.89 180.0
11 8 11 21.00 30.02 7.70 180.0
-13 9 11 10.66 14.54 0.51 180.0
-12 9 11 26.47 14.85 6.28 0.0
-11 9 11 0.00 14.14 1.37 0.0
-10 9 11 9.59 10.61 4.18 0.0
-9 9 11 28.39 13.40 4.79 180.0
-8 9 11 29.99 15.66 6.54 0.0
-7 9 11 45.18 10.00 6.06 180.0
-6 9 11 522.10 24.24 21.85 0.0
-5 9 11 4095.90 112.58 61.17 0.0
-4 9 11 182.24 19.48 13.34 180.0
-3 9 11 649.47 23.83 24.51 180.0
-2 9 11 50.80 6.76 6.39 180.0
-1 9 11 32.50 8.11 5.66 0.0
0 9 11 32.39 7.66 4.77 0.0
1 9 11 625.81 24.55 25.34 180.0
2 9 11 4.19 5.96 0.73 0.0
3 9 11 307.99 13.62 17.96 0.0
4 9 11 784.65 26.69 27.23 0.0
5 9 11 748.33 25.94 27.18 180.0
6 9 11 1308.30 51.37 35.62 0.0
7 9 11 145.58 12.50 12.51 180.0
8 9 11 65.19 13.31 8.69 0.0
9 9 11 199.57 24.32 15.07 180.0
10 9 11 0.00 15.74 2.21 180.0
11 9 11 65.96 28.35 7.83 180.0
-12 10 11 15.60 12.82 6.66 180.0
-11 10 11 0.00 13.49 2.91 180.0
-10 10 11 0.00 21.67 2.82 0.0
-9 10 11 0.00 11.64 1.65 180.0
-8 10 11 258.89 27.46 15.73 180.0
-7 10 11 247.14 14.91 16.40 0.0
-6 10 11 0.00 4.84 1.33 0.0
-5 10 11 99.10 12.04 9.99 0.0
-4 10 11 431.25 24.31 22.22 0.0
-3 10 11 276.83 14.60 16.25 0.0
-2 10 11 0.00 6.78 1.24 180.0
-1 10 11 10.73 6.94 4.57 0.0
0 10 11 189.22 11.13 13.55 0.0
1 10 11 120.90 10.30 12.11 180.0
2 10 11 69.85 10.87 9.76 180.0
3 10 11 45.58 8.07 7.08 180.0
4 10 11 529.01 22.00 23.27 180.0
5 10 11 188.28 12.71 15.65 180.0
6 10 11 631.83 37.51 25.67 0.0
7 10 11 7.23 7.43 1.78 180.0
8 10 11 180.30 18.49 15.40 180.0
9 10 11 35.27 17.93 6.30 0.0
10 10 11 22.85 26.98 2.96 0.0
-12 11 11 0.00 22.50 1.40 0.0
-11 11 11 159.60 34.08 12.73 0.0
-10 11 11 82.41 20.49 7.95 0.0
-9 11 11 32.62 12.47 5.67 0.0
-8 11 11 124.09 18.33 12.92 0.0
-7 11 11 273.65 20.31 17.22 0.0
-6 11 11 680.97 33.74 25.07 180.0
-5 11 11 22.14 16.27 5.92 0.0
-4 11 11 0.00 9.42 0.23 0.0
-3 11 11 153.27 11.66 12.41 0.0
-2 11 11 10.65 7.29 3.74 0.0
-1 11 11 0.00 7.14 1.24 0.0
0 11 11 17.55 7.05 3.84 180.0
1 11 11 250.02 18.85 14.26 0.0
2 11 11 332.83 21.68 19.59 0.0
3 11 11 51.96 13.57 6.58 180.0
4 11 11 212.51 12.12 16.05 180.0
5 11 11 10.42 8.54 3.85 180.0
6 11 11 0.82 23.22 2.63 0.0
7 11 11 486.41 67.73 26.35 180.0
8 11 11 158.93 31.65 14.06 0.0
9 11 11 14.57 29.51 2.97 0.0
10 11 11 1.71 27.06 0.18 180.0
-11 12 11 112.25 29.53 10.36 0.0
-10 12 11 58.25 25.54 8.20 180.0
-9 12 11 9.19 14.91 1.77 0.0
-8 12 11 888.62 66.35 30.55 0.0
-7 12 11 698.45 44.53 27.91 0.0
-6 12 11 1095.99 67.90 32.46 180.0
-5 12 11 125.30 15.28 9.03 0.0
-4 12 11 26.80 21.49 5.31 180.0
-3 12 11 356.40 21.09 17.89 180.0
-2 12 11 116.22 17.13 12.22 0.0
-1 12 11 15.62 20.25 6.19 0.0
0 12 11 65.93 14.30 9.01 180.0
1 12 11 2.95 9.76 0.37 180.0
2 12 11 6.44 10.76 4.55 0.0
3 12 11 88.09 9.35 9.72 0.0
4 12 11 16.40 10.24 4.49 0.0
5 12 11 52.37 11.12 6.92 180.0
6 12 11 42.70 16.16 6.68 0.0
7 12 11 0.00 15.41 3.40 0.0
8 12 11 387.87 50.80 19.43 180.0
9 12 11 0.00 19.19 1.22 0.0
-11 13 11 1.26 23.54 2.66 0.0
-10 13 11 0.00 18.12 2.62 0.0
-9 13 11 24.38 23.90 2.14 0.0
-8 13 11 93.14 20.69 10.06 0.0
-7 13 11 82.59 17.93 9.19 0.0
-6 13 11 92.39 22.13 9.11 0.0
-5 13 11 222.11 32.31 16.58 0.0
-4 13 11 19.36 11.83 4.46 180.0
-3 13 11 294.02 22.99 16.88 0.0
-2 13 11 213.99 18.79 15.00 0.0
-1 13 11 114.23 38.26 11.98 180.0
0 13 11 209.35 18.61 14.54 0.0
1 13 11 48.81 13.07 7.27 0.0
2 13 11 536.96 31.00 23.18 180.0
3 13 11 131.17 14.68 11.71 0.0
4 13 11 180.58 25.46 15.37 0.0
5 13 11 621.89 37.68 22.16 180.0
6 13 11 148.79 18.53 11.53 180.0
7 13 11 41.57 15.89 7.98 0.0
8 13 11 33.05 33.88 3.15 0.0
9 13 11 51.70 23.16 6.48 180.0
-10 14 11 8.13 42.04 4.91 0.0
-9 14 11 0.00 15.38 3.26 0.0
-8 14 11 42.61 35.65 3.91 0.0
-7 14 11 28.28 22.47 6.28 180.0
-6 14 11 93.37 16.52 9.29 0.0
-5 14 11 30.33 12.69 0.41 180.0
-4 14 11 810.61 42.13 28.33 180.0
-3 14 11 35.37 12.72 5.58 180.0
-2 14 11 0.00 16.65 3.25 180.0
-1 14 11 53.45 11.80 8.45 180.0
0 14 11 27.77 19.57 5.14 180.0
1 14 11 304.26 34.24 18.37 0.0
2 14 11 80.52 13.82 6.88 180.0
3 14 11 383.37 25.51 17.90 0.0
4 14 11 122.36 18.85 11.72 180.0
5 14 11 497.97 38.97 21.96 180.0
6 14 11 135.08 58.17 12.37 0.0
7 14 11 92.21 25.55 10.03 180.0
8 14 11 9.82 22.55 6.87 0.0
-9 15 11 11.62 20.96 0.14 0.0
-8 15 11 0.00 22.94 3.10 180.0
-7 15 11 652.33 53.65 23.44 0.0
-6 15 11 36.53 14.71 7.02 0.0
-5 15 11 15.72 11.85 4.84 180.0
-4 15 11 1072.80 66.99 33.72 0.0
-3 15 11 62.80 24.23 1.51 0.0
-2 15 11 102.31 21.57 9.99 180.0
-1 15 11 48.98 15.94 2.58 180.0
0 15 11 0.00 19.86 1.28 0.0
1 15 11 29.11 20.52 6.37 180.0
2 15 11 28.31 18.27 5.78 180.0
3 15 11 144.74 22.33 10.52 0.0
4 15 11 7.27 13.42 2.97 0.0
5 15 11 0.00 23.39 3.44 0.0
6 15 11 145.73 23.96 12.57 180.0
7 15 11 169.30 28.76 11.07 180.0
-8 16 11 65.17 29.83 9.75 180.0
-7 16 11 26.61 21.52 1.77 0.0
-6 16 11 298.71 30.99 16.18 0.0
-5 16 11 0.00 14.92 0.03 180.0
-4 16 11 39.53 15.73 7.29 180.0
-3 16 11 217.43 26.99 13.82 0.0
-2 16 11 280.41 29.60 16.40 0.0
-1 16 11 77.66 26.27 8.92 0.0
0 16 11 124.76 19.42 9.96 180.0
1 16 11 132.18 28.45 13.30 0.0
2 16 11 17.78 17.28 2.28 0.0
3 16 11 78.90 18.02 8.22 180.0
4 16 11 6.32 20.19 1.46 180.0
5 16 11 1.43 16.48 3.01 0.0
6 16 11 11.83 36.69 7.24 180.0
7 16 11 166.51 28.62 12.92 0.0
-7 17 11 73.16 29.72 7.11 0.0
-6 17 11 3.00 15.85 4.43 180.0
-5 17 11 15.41 22.33 4.97 0.0
-4 17 11 150.85 37.92 9.85 180.0
-3 17 11 13.45 20.07 5.83 0.0
-2 17 11 30.87 19.61 5.40 0.0
-1 17 11 0.00 15.91 4.00 0.0
0 17 11 37.27 42.47 0.10 0.0
1 17 11 348.43 30.37 18.84 0.0
2 17 11 335.79 32.72 18.51 0.0
3 17 11 46.06 37.43 5.95 180.0
4 17 11 0.00 17.88 4.43 180.0
5 17 11 43.26 29.63 6.81 0.0
-6 18 11 10.91 19.64 5.43 180.0
-5 18 11 177.67 32.64 13.18 180.0
-4 18 11 44.65 26.16 6.55 0.0
-3 18 11 35.63 23.16 6.10 180.0
-2 18 11 646.85 56.46 24.72 180.0
-1 18 11 80.21 21.83 10.88 0.0
0 18 11 0.00 18.37 0.78 0.0
1 18 11 128.42 28.08 10.19 0.0
2 18 11 21.20 19.67 3.88 0.0
3 18 11 52.47 35.85 1.08 0.0
4 18 11 88.79 30.87 9.50 0.0
-4 19 11 26.15 17.08 6.04 180.0
-3 19 11 50.08 25.85 6.50 180.0
-2 19 11 374.14 36.72 17.94 0.0
-1 19 11 104.41 22.48 8.31 180.0
0 19 11 67.91 26.03 5.91 0.0
1 19 11 0.00 34.04 0.64 180.0
2 19 11 0.00 29.36 0.19 180.0
-14 0 12 464.68 85.22 20.38 180.0
-13 0 12 140.89 39.52 11.75 180.0
-12 0 12 30.30 35.39 2.60 0.0
-11 0 12 18.57 17.54 3.71 180.0
-10 0 12 185.47 28.28 14.71 180.0
-9 0 12 384.92 37.11 20.28 0.0
-8 0 12 2092.34 149.92 49.02 180.0
-7 0 12 115.36 16.23 10.07 180.0
-6 0 12 3065.26 163.97 54.41 0.0
-5 0 12 125.65 17.40 11.08 0.0
-4 0 12 2389.73 85.13 47.59 180.0
-3 0 12 171.28 12.65 13.23 0.0
-2 0 12 51.13 7.19 7.40 180.0
-1 0 12 2161.17 71.03 45.31 180.0
0 0 12 380.52 17.58 18.70 0.0
1 0 12 205.74 16.05 14.10 0.0
2 0 12 31.24 12.47 4.13 180.0
3 0 12 1456.16 58.74 36.98 180.0
4 0 12 3215.45 120.82 55.33 180.0
5 0 12 175.11 17.10 13.06 180.0
6 0 12 376.41 20.07 18.91 0.0
7 0 12 886.22 44.03 27.00 180.0
8 0 12 40.48 10.14 8.85 180.0
9 0 12 428.04 47.61 18.56 0.0
10 0 12 1573.38 125.25 33.94 180.0
11 0 12 74.63 20.99 4.80 180.0
12 0 12 23.01 18.30 0.77 0.0
-14 1 12 9.29 20.55 2.09 180.0
-13 1 12 0.00 16.16 4.74 0.0
-12 1 12 123.52 20.48 11.79 0.0
-11 1 12 7.77 13.96 4.40 0.0
-10 1 12 4.21 12.26 3.42 180.0
-9 1 12 37.43 12.04 7.91 0.0
-8 1 12 0.00 9.41 0.34 180.0
-7 1 12 35.82 9.46 4.84 0.0
-6 1 12 425.33 23.43 22.83 180.0
-5 1 12 560.14 21.97 24.75 180.0
-4 1 12 3238.39 80.99 57.54 0.0
-3 1 12 553.92 17.37 24.04 180.0
-2 1 12 175.37 9.75 13.06 180.0
-1 1 12 611.37 19.34 24.94 180.0
0 1 12 46.42 6.58 7.32 180.0
1 1 12 1165.78 28.41 32.83 180.0
2 1 12 105.94 8.53 10.23 0.0
3 1 12 266.57 11.12 16.87 180.0
4 1 12 3276.69 75.25 55.13 180.0
5 1 12 311.42 11.52 16.44 0.0
6 1 12 57.02 7.00 7.90 0.0
7 1 12 19.89 6.75 4.87 180.0
8 1 12 2.47 6.60 3.89 180.0
9 1 12 255.80 22.96 17.82 0.0
10 1 12 8.16 13.83 2.93 0.0
11 1 12 269.67 35.56 14.17 180.0
12 1 12 34.13 44.25 3.57 0.0
-14 2 12 0.00 17.32 2.55 180.0
-13 2 12 5.89 31.00 1.18 180.0
-12 2 12 6.60 16.40 1.50 180.0
-11 2 12 0.00 14.41 1.81 0.0
-10 2 12 192.65 21.44 14.22 0.0
-9 2 12 138.27 17.23 13.39 0.0
-8 2 12 0.00 17.83 0.45 0.0
-7 2 12 1593.07 64.75 42.21 0.0
-6 2 12 810.79 23.62 29.32 180.0
-5 2 12 125.00 7.66 10.27 180.0
-4 2 12 24.85 4.78 4.00 0.0
-3 2 12 146.27 8.79 11.93 180.0
-2 2 12 1214.65 32.47 34.15 0.0
-1 2 12 183.99 8.53 12.46 180.0
0 2 12 5.65 6.09 2.55 0.0
1 2 12 380.00 13.80 19.40 180.0
2 2 12 10.77 6.19 3.47 0.0
3 2 12 2550.83 56.67 48.65 180.0
4 2 12 101.51 6.97 9.64 180.0
5 2 12 742.78 22.73 27.32 180.0
6 2 12 420.96 16.33 20.16 180.0
7 2 12 32.93 7.83 6.64 180.0
8 2 12 63.94 8.43 8.13 180.0
9 2 12 30.32 9.15 3.84 0.0
10 2 12 48.44 20.74 5.19 180.0
11 2 12 61.11 37.61 7.87 0.0
12 2 12 0.00 15.91 0.87 180.0
-13 3 12 39.72 68.05 8.50 0.0
-12 3 12 0.76 11.36 0.63 0.0
-11 3 12 18.00 13.03 5.24 0.0
-10 3 12 71.87 10.83 9.92 180.0
-9 3 12 35.14 7.39 6.11 0.0
-8 3 12 22.89 6.98 5.44 0.0
-7 3 12 54.62 7.99 6.57 0.0
-6 3 12 53.80 10.81 5.82 180.0
-5 3 12 426.50 19.32 21.03 0.0
-4 3 12 2.23 5.86 1.00 0.0
-3 3 12 267.46 12.71 15.92 180.0
-2 3 12 3.54 5.87 1.97 0.0
-1 3 12 374.00 13.46 19.90 0.0
0 3 12 48.77 8.83 7.27 180.0
1 3 12 19.65 6.16 4.17 180.0
2 3 12 95.22 8.03 9.36 180.0
3 3 12 142.73 8.17 12.01 180.0
4 3 12 109.31 9.01 9.04 180.0
5 3 12 1344.38 36.16 36.45 0.0
6 3 12 17.14 7.16 0.30 180.0
7 3 12 0.00 6.67 0.70 180.0
8 3 12 353.51 18.07 18.98 180.0
9 3 12 6.99 13.36 2.55 0.0
10 3 12 24.54 33.25 3.50 180.0
11 3 12 18.26 15.61 0.96 0.0
-13 4 12 281.30 60.19 16.38 0.0
-12 4 12 38.58 10.34 3.94 180.0
-11 4 12 32.37 12.69 4.77 0.0
-10 4 12 24.79 9.90 3.74 0.0
-9 4 12 116.73 13.76 11.64 180.0
-8 4 12 108.98 10.32 10.27 0.0
-7 4 12 71.37 11.83 10.17 180.0
-6 4 12 2422.69 76.24 47.45 180.0
-5 4 12 1951.51 63.80 43.99 180.0
-4 4 12 983.26 36.53 32.46 0.0
-3 4 12 1152.96 34.25 32.90 180.0
-2 4 12 54.73 8.89 6.44 0.0
-1 4 12 58.24 6.85 7.69 180.0
0 4 12 27.96 5.51 4.76 180.0
1 4 12 2.10 5.60 0.30 0.0
2 4 12 1296.92 37.51 36.35 180.0
3 4 12 18.35 5.54 4.16 180.0
4 4 12 332.11 13.87 19.19 0.0
5 4 12 117.38 13.00 9.27 180.0
6 4 12 8.39 5.94 1.44 180.0
7 4 12 678.13 25.20 25.40 0.0
8 4 12 15.10 7.96 0.98 180.0
9 4 12 136.15 19.13 12.04 180.0
10 4 12 144.45 26.57 9.44 0.0
11 4 12 62.11 22.08 4.45 180.0
-13 5 12 188.95 29.17 13.74 0.0
-12 5 12 20.56 11.57 5.71 0.0
-11 5 12 21.42 9.48 2.43 0.0
-10 5 12 56.41 12.25 7.82 0.0
-9 5 12 78.00 8.69 9.82 0.0
-8 5 12 94.75 14.17 10.77 180.0
-7 5 12 168.63 17.47 12.26 180.0
-6 5 12 225.81 24.37 16.52 0.0
-5 5 12 25.57 7.22 4.83 180.0
-4 5 12 1065.41 37.06 32.71 180.0
-3 5 12 54.22 8.47 8.23 0.0
-2 5 12 434.15 27.25 19.34 0.0
-1 5 12 55.73 7.77 7.45 180.0
0 5 12 0.00 5.95 0.20 180.0
1 5 12 0.53 5.09 1.60 0.0
2 5 12 352.99 13.54 18.29 180.0
3 5 12 35.78 12.58 6.00 180.0
4 5 12 994.49 28.81 30.82 0.0
5 5 12 195.51 11.58 13.92 0.0
6 5 12 250.01 15.67 15.69 180.0
7 5 12 167.18 12.26 13.07 180.0
8 5 12 40.77 8.50 5.38 0.0
9 5 12 259.65 34.43 14.90 180.0
10 5 12 9.78 15.39 3.17 0.0
11 5 12 17.74 23.14 0.13 0.0
-13 6 12 0.62 19.91 3.12 0.0
-12 6 12 22.86 17.05 1.77 0.0
-11 6 12 28.62 10.67 5.20 180.0
-10 6 12 103.76 13.19 10.25 180.0
-9 6 12 48.49 10.53 7.99 180.0
-8 6 12 79.67 13.55 8.98 180.0
-7 6 12 1402.72 62.53 36.00 180.0
-6 6 12 6.12 11.17 5.10 180.0
-5 6 12 25.79 10.47 5.92 0.0
-4 6 12 67.90 10.24 6.35 0.0
-3 6 12 633.86 25.78 24.48 180.0
-2 6 12 7.90 5.53 2.20 180.0
-1 6 12 57.61 7.65 7.38 180.0
0 6 12 41.99 9.19 6.09 0.0
1 6 12 6.58 7.01 2.70 0.0
2 6 12 102.84 9.23 9.79 180.0
3 6 12 169.21 10.24 12.39 0.0
4 6 12 99.57 9.59 10.29 0.0
5 6 12 23.80 13.36 6.05 0.0
6 6 12 228.36 13.42 15.56 0.0
7 6 12 8.58 5.69 0.66 180.0
8 6 12 26.69 9.83 5.22 180.0
9 6 12 0.00 10.36 0.69 0.0
10 6 12 20.06 17.49 0.06 180.0
11 6 12 89.90 27.41 10.44 180.0
-13 7 12 572.48 82.37 22.28 0.0
-12 7 12 58.15 11.80 5.86 0.0
-11 7 12 5.81 8.78 0.49 180.0
-10 7 12 23.95 11.02 2.82 0.0
-9 7 12 9.13 8.41 0.03 0.0
-8 7 12 133.82 14.31 11.49 180.0
-7 7 12 425.81 26.69 20.47 180.0
-6 7 12 597.17 24.54 23.94 180.0
-5 7 12 92.31 14.52 9.15 0.0
-4 7 12 213.99 16.69 15.02 0.0
-3 7 12 1778.55 50.57 41.90 0.0
-2 7 12 57.38 7.11 7.21 0.0
-1 7 12 78.04 7.67 7.93 180.0
0 7 12 36.76 8.85 5.13 0.0
1 7 12 21.35 6.71 4.62 0.0
2 7 12 16.70 8.50 1.59 180.0
3 7 12 26.91 8.88 4.01 0.0
4 7 12 209.47 11.72 15.27 180.0
5 7 12 604.05 35.20 23.98 180.0
6 7 12 101.06 10.03 9.54 0.0
7 7 12 241.94 17.09 14.79 180.0
8 7 12 200.08 23.16 14.67 0.0
9 7 12 8.26 12.43 5.06 180.0
10 7 12 28.36 23.49 1.08 0.0
11 7 12 229.65 34.30 13.96 180.0
-12 8 12 27.90 14.93 5.37 0.0
-11 8 12 3.29 11.60 3.28 180.0
-10 8 12 60.62 23.95 8.42 0.0
-9 8 12 28.68 11.06 5.39 0.0
-8 8 12 0.00 8.95 3.40 0.0
-7 8 12 462.00 25.15 20.70 0.0
-6 8 12 921.46 38.76 29.70 180.0
-5 8 12 57.23 11.64 6.91 0.0
-4 8 12 867.86 30.78 29.35 180.0
-3 8 12 659.71 22.26 26.00 180.0
-2 8 12 231.15 12.82 16.46 0.0
-1 8 12 1060.25 34.41 33.62 0.0
0 8 12 85.79 15.74 10.23 180.0
1 8 12 56.91 11.12 6.95 180.0
2 8 12 1621.36 50.50 40.06 0.0
3 8 12 106.27 8.91 10.95 0.0
4 8 12 4.42 8.93 1.48 0.0
5 8 12 100.07 10.74 11.38 180.0
6 8 12 489.27 24.69 21.37 180.0
7 8 12 186.58 13.17 14.35 180.0
8 8 12 147.29 15.07 11.47 180.0
9 8 12 208.61 27.17 15.27 0.0
10 8 12 10.93 23.97 2.55 180.0
-12 9 12 362.39 34.20 17.20 180.0
-11 9 12 12.93 18.52 4.54 0.0
-10 9 12 0.00 15.47 1.62 180.0
-9 9 12 39.93 15.24 7.44 180.0
-8 9 12 311.69 31.18 18.03 0.0
-7 9 12 26.26 11.34 3.73 0.0
-6 9 12 8.65 13.01 3.93 180.0
-5 9 12 4750.82 158.27 65.04 0.0
-4 9 12 0.00 5.15 1.64 180.0
-3 9 12 58.65 7.87 8.41 0.0
-2 9 12 17.15 8.15 5.07 0.0
-1 9 12 301.36 16.70 18.25 0.0
0 9 12 53.66 9.26 7.85 0.0
1 9 12 49.28 11.74 7.36 180.0
2 9 12 32.58 7.98 6.32 180.0
3 9 12 291.37 17.76 17.81 0.0
4 9 12 238.52 14.86 16.48 0.0
5 9 12 107.44 10.71 10.84 180.0
6 9 12 354.34 17.91 17.98 0.0
7 9 12 2.28 14.86 2.93 0.0
8 9 12 59.35 18.02 9.63 180.0
9 9 12 467.38 40.76 18.45 180.0
10 9 12 38.84 38.82 5.43 180.0
-12 10 12 21.47 20.80 2.32 0.0
-11 10 12 0.00 19.14 4.49 0.0
-10 10 12 24.98 29.05 2.16 0.0
-9 10 12 8.34 9.72 2.56 0.0
-8 10 12 290.01 26.32 15.65 180.0
-7 10 12 3.63 13.87 0.15 0.0
-6 10 12 179.36 22.50 14.10 0.0
-5 10 12 76.13 9.00 8.77 180.0
-4 10 12 475.69 21.60 20.61 180.0
-3 10 12 207.01 11.48 14.06 0.0
-2 10 12 291.09 19.45 16.94 180.0
-1 10 12 21.78 6.79 5.96 0.0
0 10 12 30.90 9.85 7.02 180.0
1 10 12 29.26 8.66 6.39 0.0
2 10 12 249.30 15.78 15.84 180.0
3 10 12 96.19 16.77 8.47 0.0
4 10 12 199.08 19.30 14.49 180.0
5 10 12 165.59 13.00 13.53 180.0
6 10 12 0.00 12.42 1.47 0.0
7 10 12 101.45 18.15 12.01 0.0
8 10 12 0.00 13.04 0.39 0.0
9 10 12 0.77 16.46 4.45 0.0
10 10 12 0.00 18.41 3.91 180.0
-11 11 12 59.83 24.07 10.46 0.0
-10 11 12 121.47 47.10 10.93 0.0
-9 11 12 70.59 15.12 9.13 0.0
-8 11 12 94.53 23.02 9.78 180.0
-7 11 12 504.62 44.24 23.05 0.0
-6 11 12 39.92 9.81 7.42 180.0
-5 11 12 712.87 30.70 25.96 180.0
-4 11 12 609.63 33.75 22.69 0.0
-3 11 12 0.00 8.31 0.18 0.0
-2 11 12 124.28 12.47 11.82 180.0
-1 11 12 497.67 27.63 22.68 180.0
0 11 12 17.04 10.46 3.23 0.0
1 11 12 1096.43 43.97 33.22 180.0
2 11 12 21.75 10.65 5.21 0.0
3 11 12 0.17 8.95 1.60 180.0
4 11 12 25.22 15.97 4.03 180.0
5 11 12 818.93 41.99 27.23 0.0
6 11 12 73.43 13.64 8.51 180.0
7 11 12 17.33 12.55 5.40 180.0
8 11 12 0.00 23.63 0.84 0.0
9 11 12 2.90 23.59 0.47 0.0
-11 12 12 120.27 55.57 6.29 0.0
-10 12 12 141.31 52.70 12.10 0.0
-9 12 12 0.00 16.84 1.92 180.0
-8 12 12 31.57 12.43 7.52 180.0
-7 12 12 23.67 11.60 6.62 0.0
-6 12 12 105.92 28.24 12.56 0.0
-5 12 12 713.53 41.32 25.93 0.0
-4 12 12 622.33 52.06 24.74 0.0
-3 12 12 292.84 20.20 18.04 0.0
-2 12 12 39.17 12.36 4.31 0.0
-1 12 12 326.70 25.73 18.80 180.0
0 12 12 128.43 13.89 10.28 180.0
1 12 12 38.26 12.42 5.76 180.0
2 12 12 135.92 22.68 11.66 180.0
3 12 12 302.15 23.38 16.52 180.0
4 12 12 11.63 10.42 2.37 180.0
5 12 12 62.84 13.30 7.46 0.0
6 12 12 115.76 19.83 10.95 180.0
7 12 12 0.00 16.29 5.35 0.0
8 12 12 0.00 18.26 2.24 180.0
9 12 12 24.25 36.10 5.03 180.0
-10 13 12 50.72 23.78 7.25 0.0
-9 13 12 2.67 33.99 10.49 180.0
-8 13 12 51.50 15.82 6.80 180.0
-7 13 12 32.31 14.65 4.33 0.0
-6 13 12 291.40 27.05 18.75 180.0
-5 13 12 61.42 29.80 8.23 180.0
-4 13 12 115.67 22.97 12.83 180.0
-3 13 12 1134.93 51.30 30.50 0.0
-2 13 12 12.59 15.23 2.70 0.0
-1 13 12 19.96 13.83 4.71 0.0
0 13 12 46.58 14.50 4.63 180.0
1 13 12 56.96 15.69 8.62 0.0
2 13 12 0.00 13.83 3.63 0.0
3 13 12 231.29 24.11 15.70 180.0
4 13 12 17.79 10.83 3.29 180.0
5 13 12 26.56 35.52 2.35 0.0
6 13 12 7.19 31.62 5.97 0.0
7 13 12 213.89 29.54 12.64 0.0
8 13 12 270.42 32.25 14.18 0.0
-9 14 12 50.02 31.95 8.37 180.0
-8 14 12 0.00 22.90 3.42 0.0
-7 14 12 104.50 19.10 11.28 180.0
-6 14 12 31.33 19.67 6.05 180.0
-5 14 12 12.13 23.09 2.77 180.0
-4 14 12 323.54 29.41 17.85 0.0
-3 14 12 548.96 33.31 22.97 180.0
-2 14 12 19.20 11.14 4.09 180.0
-1 14 12 4.97 15.55 4.30 0.0
0 14 12 40.21 13.88 4.07 180.0
1 14 12 466.95 42.17 19.53 0.0
2 14 12 0.00 14.55 2.33 0.0
3 14 12 14.39 26.70 6.12 0.0
4 14 12 7.72 14.41 2.23 0.0
5 14 12 17.59 20.65 3.32 0.0
6 14 12 518.41 45.30 22.03 180.0
7 14 12 9.74 16.91 4.76 180.0
-8 15 12 144.32 69.39 6.26 0.0
-7 15 12 7.44 21.80 3.33 180.0
-6 15 12 304.01 28.83 16.03 0.0
-5 15 12 264.34 24.21 16.39 0.0
-4 15 12 444.89 35.20 20.68 180.0
-3 15 12 229.98 24.00 16.71 180.0
-2 15 12 19.25 26.81 2.46 0.0
-1 15 12 164.89 34.90 11.64 180.0
0 15 12 74.48 30.10 9.16 180.0
1 15 12 29.25 17.91 5.63 180.0
2 15 12 30.99 17.81 6.68 180.0
3 15 12 19.92 18.83 6.50 180.0
4 15 12 34.25 22.29 8.19 0.0
5 15 12 428.93 40.72 19.87 180.0
6 15 12 82.64 24.10 11.97 0.0
-7 16 12 88.91 28.96 7.03 0.0
-6 16 12 121.26 33.13 8.22 0.0
-5 16 12 14.97 20.14 1.56 180.0
-4 16 12 0.00 23.12 2.22 180.0
-3 16 12 0.00 64.97 0.22 0.0
-2 16 12 7.08 23.97 0.33 180.0
-1 16 12 40.55 24.17 5.67 180.0
0 16 12 272.73 31.62 16.13 0.0
1 16 12 27.99 14.88 0.18 0.0
2 16 12 0.00 20.54 1.32 180.0
3 16 12 41.14 19.00 5.30 180.0
4 16 12 0.00 18.40 1.42 0.0
5 16 12 126.06 22.81 11.61 180.0
-6 17 12 48.42 26.71 3.22 0.0
-5 17 12 16.37 24.75 3.66 180.0
-4 17 12 43.32 21.65 7.40 0.0
-3 17 12 0.00 20.10 4.38 0.0
-2 17 12 132.00 29.45 12.30 180.0
-1 17 12 5.94 26.80 7.20 0.0
0 17 12 0.00 21.79 1.09 0.0
1 17 12 25.50 23.33 4.61 180.0
2 17 12 27.54 19.12 6.30 0.0
3 17 12 7.14 23.35 1.17 0.0
4 17 12 23.69 48.06 7.13 180.0
-4 18 12 162.80 31.96 9.12 180.0
-3 18 12 0.00 16.91 3.35 0.0
-2 18 12 21.08 16.57 5.06 0.0
-1 18 12 126.72 29.81 7.88 180.0
0 18 12 153.84 23.40 10.62 180.0
1 18 12 114.82 27.06 12.67 180.0
2 18 12 109.88 41.40 7.59 0.0
-13 1 13 14.91 17.57 5.33 0.0
-12 1 13 50.28 29.57 7.17 180.0
-11 1 13 0.47 10.15 2.91 180.0
-10 1 13 39.07 17.68 7.07 0.0
-9 1 13 125.04 16.56 10.61 0.0
-8 1 13 227.91 19.89 14.52 0.0
-7 1 13 491.24 38.14 22.85 0.0
-6 1 13 15.02 12.11 3.69 0.0
-5 1 13 1.43 8.85 0.22 0.0
-4 1 13 920.17 24.84 30.30 180.0
-3 1 13 997.02 28.43 30.02 0.0
-2 1 13 901.05 25.19 29.40 0.0
-1 1 13 28.48 7.01 5.35 0.0
0 1 13 0.00 6.13 1.08 0.0
1 1 13 6.55 5.35 2.21 180.0
2 1 13 18.93 6.11 4.63 0.0
3 1 13 42.59 6.93 5.56 180.0
4 1 13 130.31 9.52 9.93 180.0
5 1 13 20.07 7.24 4.04 0.0
6 1 13 53.28 11.71 8.51 180.0
7 1 13 26.92 8.26 5.73 0.0
8 1 13 13.28 10.73 4.47 0.0
9 1 13 25.19 15.68 3.02 180.0
10 1 13 64.73 18.54 7.98 180.0
11 1 13 384.47 38.23 18.26 0.0
-13 2 13 31.11 47.35 5.31 0.0
-12 2 13 59.71 19.06 5.86 180.0
-11 2 13 35.69 14.36 4.60 0.0
-10 2 13 60.24 16.22 10.53 180.0
-9 2 13 25.33 20.98 3.75 180.0
-8 2 13 306.25 28.66 18.29 0.0
-7 2 13 9.18 12.42 4.22 180.0
-6 2 13 490.21 22.54 23.11 0.0
-5 2 13 149.46 10.70 12.43 0.0
-4 2 13 34.11 8.45 7.04 180.0
-3 2 13 2013.13 46.00 43.07 180.0
-2 2 13 812.85 26.77 28.02 0.0
-1 2 13 98.25 12.13 10.78 180.0
0 2 13 509.62 16.81 23.35 180.0
1 2 13 779.78 22.29 27.40 0.0
2 2 13 0.00 9.09 2.17 0.0
3 2 13 123.13 11.49 11.77 0.0
4 2 13 187.94 16.12 12.90 0.0
5 2 13 588.71 26.35 23.83 0.0
6 2 13 47.28 8.27 7.14 180.0
7 2 13 338.54 17.15 18.69 180.0
8 2 13 202.01 14.14 14.18 180.0
9 2 13 362.13 46.99 18.96 0.0
10 2 13 0.00 12.72 0.06 180.0
11 2 13 44.57 23.40 7.08 180.0
-13 3 13 0.00 20.36 0.78 0.0
-12 3 13 54.42 39.13 5.29 0.0
-11 3 13 5.85 13.77 2.92 180.0
-10 3 13 702.15 43.38 24.98 180.0
-9 3 13 3.98 4.25 1.63 0.0
-8 3 13 48.22 5.75 6.53 0.0
-7 3 13 6.35 11.07 6.59 180.0
-6 3 13 39.76 7.97 5.50 0.0
-5 3 13 59.81 6.51 7.38 0.0
-4 3 13 1609.84 37.49 38.86 0.0
-3 3 13 67.21 8.71 7.82 180.0
-2 3 13 798.60 29.92 26.84 180.0
-1 3 13 317.03 15.32 18.88 180.0
0 3 13 159.25 11.45 12.07 180.0
1 3 13 14.40 7.25 3.39 180.0
2 3 13 379.75 15.04 20.02 180.0
3 3 13 53.85 6.80 8.07 180.0
4 3 13 39.24 7.68 7.75 180.0
5 3 13 1395.67 41.52 36.06 0.0
6 3 13 637.60 25.38 24.70 0.0
7 3 13 9.69 8.70 4.54 0.0
8 3 13 11.00 11.52 3.71 180.0
9 3 13 0.00 22.48 2.25 0.0
10 3 13 188.44 69.10 11.81 0.0
11 3 13 1056.42 93.89 29.91 180.0
-13 4 13 37.81 17.38 5.75 0.0
-12 4 13 8.27 17.93 1.47 0.0
-11 4 13 24.95 16.39 5.24 180.0
-10 4 13 63.21 13.14 7.53 0.0
-9 4 13 212.36 16.68 14.94 0.0
-8 4 13 29.31 9.87 5.80 0.0
-7 4 13 158.66 15.42 11.32 180.0
-6 4 13 2824.02 102.20 51.49 180.0
-5 4 13 17.86 11.35 1.10 0.0
-4 4 13 2737.18 62.31 50.33 0.0
-3 4 13 157.52 13.04 12.91 180.0
-2 4 13 864.42 27.42 29.19 0.0
-1 4 13 0.00 11.80 1.60 0.0
0 4 13 69.80 8.84 7.20 180.0
1 4 13 1484.10 42.94 38.31 180.0
2 4 13 40.70 8.19 5.14 0.0
3 4 13 49.85 7.05 7.98 0.0
4 4 13 0.00 6.23 2.98 180.0
5 4 13 263.04 13.61 15.92 180.0
6 4 13 65.06 11.51 9.45 180.0
7 4 13 212.62 13.90 14.88 0.0
8 4 13 251.97 18.17 16.46 180.0
9 4 13 610.94 71.55 21.56 0.0
10 4 13 43.37 25.31 7.00 0.0
11 4 13 0.00 24.10 4.55 0.0
-13 5 13 0.00 71.16 1.07 180.0
-12 5 13 144.36 23.13 12.22 180.0
-11 5 13 19.51 17.11 1.71 0.0
-10 5 13 0.00 6.72 1.67 0.0
-9 5 13 124.18 19.55 10.44 180.0
-8 5 13 49.65 11.21 6.23 0.0
-7 5 13 251.31 17.98 15.30 180.0
-6 5 13 396.93 21.45 19.31 0.0
-5 5 13 883.33 35.11 30.39 0.0
-4 5 13 495.29 22.50 22.27 180.0
-3 5 13 51.15 10.26 7.75 0.0
-2 5 13 62.52 7.37 7.45 180.0
-1 5 13 1966.38 57.66 43.90 0.0
0 5 13 15.51 6.95 0.57 180.0
1 5 13 188.05 9.89 13.12 0.0
2 5 13 157.35 9.23 13.40 0.0
3 5 13 162.07 13.20 13.25 0.0
4 5 13 417.51 26.36 20.18 0.0
5 5 13 44.50 9.31 8.07 0.0
6 5 13 12.21 9.27 2.24 180.0
7 5 13 89.25 10.48 8.87 180.0
8 5 13 62.28 13.98 9.05 0.0
9 5 13 304.51 38.16 16.35 180.0
10 5 13 33.58 31.58 9.96 0.0
-12 6 13 0.00 16.88 2.46 180.0
-11 6 13 13.65 27.47 3.77 180.0
-10 6 13 17.03 13.32 4.92 180.0
-9 6 13 5.70 7.13 2.02 0.0
-8 6 13 19.12 14.93 2.95 180.0
-7 6 13 662.67 33.53 24.71 180.0
-6 6 13 0.00 8.88 1.52 0.0
-5 6 13 17.79 9.48 1.18 180.0
-4 6 13 93.30 17.81 9.55 0.0
-3 6 13 502.93 24.41 21.66 0.0
-2 6 13 608.46 22.72 23.69 180.0
-1 6 13 618.14 23.36 24.47 0.0
0 6 13 9.01 6.19 3.64 0.0
1 6 13 1137.10 36.93 33.92 0.0
2 6 13 523.26 19.59 23.59 180.0
3 6 13 90.51 8.80 9.84 0.0
4 6 13 36.84 9.51 7.03 0.0
5 6 13 74.93 10.84 9.19 0.0
6 6 13 226.09 24.46 15.90 0.0
7 6 13 668.63 40.34 26.38 0.0
8 6 13 181.45 18.43 14.32 180.0
9 6 13 11.38 16.00 1.13 0.0
10 6 13 0.00 22.01 2.45 0.0
-12 7 13 0.00 11.67 0.62 180.0
-11 7 13 1.94 14.90 4.26 0.0
-10 7 13 3.38 15.46 0.53 180.0
-9 7 13 17.39 11.62 4.84 180.0
-8 7 13 751.54 43.83 26.22 180.0
-7 7 13 170.18 16.05 13.88 180.0
-6 7 13 12.44 10.38 4.51 0.0
-5 7 13 3205.25 103.12 54.82 180.0
-4 7 13 651.44 37.76 25.58 0.0
-3 7 13 27.09 9.48 1.15 0.0
-2 7 13 229.32 10.97 15.52 180.0
-1 7 13 138.07 10.37 12.69 180.0
0 7 13 48.68 8.70 7.34 0.0
1 7 13 76.99 11.67 9.44 0.0
2 7 13 214.44 15.92 15.93 0.0
3 7 13 636.18 24.20 25.67 0.0
4 7 13 135.00 11.52 12.34 180.0
5 7 13 20.48 8.99 3.33 180.0
6 7 13 340.64 19.88 19.46 180.0
7 7 13 327.52 27.02 20.12 0.0
8 7 13 133.36 29.71 13.17 0.0
9 7 13 108.53 38.85 8.96 180.0
10 7 13 76.51 25.95 7.97 0.0
-12 8 13 0.49 13.88 1.57 180.0
-11 8 13 64.95 14.32 8.69 180.0
-10 8 13 68.98 21.15 7.18 0.0
-9 8 13 14.40 13.45 4.92 0.0
-8 8 13 7.02 16.73 1.91 180.0
-7 8 13 934.27 64.22 31.37 0.0
-6 8 13 728.93 36.32 24.91 0.0
-5 8 13 5.64 10.28 0.62 0.0
-4 8 13 156.51 15.54 11.52 180.0
-3 8 13 18.91 5.23 4.86 0.0
-2 8 13 5.15 6.71 2.78 0.0
-1 8 13 55.20 9.57 8.40 180.0
0 8 13 10.08 6.86 4.21 0.0
1 8 13 28.21 9.62 5.32 0.0
2 8 13 1.04 11.40 1.24 0.0
3 8 13 427.46 20.03 20.60 180.0
4 8 13 47.76 9.81 7.78 0.0
5 8 13 136.95 14.01 13.56 0.0
6 8 13 287.84 26.61 15.63 180.0
7 8 13 85.46 17.00 9.10 180.0
8 8 13 66.67 19.00 5.91 180.0
9 8 13 30.79 20.20 4.23 0.0
10 8 13 114.29 39.44 11.59 180.0
-11 9 13 280.21 36.28 14.39 180.0
-10 9 13 4.80 15.46 1.80 180.0
-9 9 13 25.54 17.07 6.57 180.0
-8 9 13 46.94 14.13 7.82 180.0
-7 9 13 43.23 15.36 7.49 0.0
-6 9 13 111.25 19.64 9.45 180.0
-5 9 13 107.29 15.17 11.01 180.0
-4 9 13 1175.26 51.60 32.38 0.0
-3 9 13 29.30 12.39 3.29 0.0
-2 9 13 156.61 16.94 12.58 180.0
-1 9 13 397.86 20.31 19.21 0.0
0 9 13 123.20 16.41 11.75 180.0
1 9 13 17.26 8.01 5.92 180.0
2 9 13 95.50 15.48 9.47 0.0
3 9 13 49.37 11.65 6.25 180.0
4 9 13 84.91 14.12 8.71 0.0
5 9 13 107.08 14.91 10.51 0.0
6 9 13 8.80 14.12 0.06 180.0
7 9 13 484.89 58.08 22.10 0.0
8 9 13 67.43 25.28 7.37 180.0
9 9 13 18.05 38.49 6.53 180.0
-11 10 13 34.11 32.82 5.13 0.0
-10 10 13 0.00 20.22 3.51 180.0
-9 10 13 3.57 13.72 0.01 0.0
-8 10 13 2.49 16.51 3.11 180.0
-7 10 13 11.58 14.19 2.21 180.0
-6 10 13 7.05 14.08 3.89 0.0
-5 10 13 440.90 33.76 20.07 180.0
-4 10 13 59.87 13.53 9.09 0.0
-3 10 13 11.89 6.94 3.31 0.0
-2 10 13 32.71 11.58 5.80 180.0
-1 10 13 222.15 16.96 15.75 0.0
0 10 13 0.00 8.41 2.94 180.0
1 10 13 0.00 9.91 1.89 180.0
2 10 13 88.71 11.29 10.79 0.0
3 10 13 193.19 15.98 14.09 0.0
4 10 13 34.66 10.48 5.05 0.0
5 10 13 252.19 20.24 15.70 0.0
6 10 13 401.82 45.93 18.39 180.0
7 10 13 3.22 13.73 2.93 0.0
8 10 13 111.87 39.23 10.71 0.0
9 10 13 3.21 36.98 4.19 180.0
-10 11 13 140.03 32.47 11.71 0.0
-9 11 13 1.37 18.95 0.94 180.0
-8 11 13 0.00 16.92 1.28 0.0
-7 11 13 110.41 15.54 12.03 180.0
-6 11 13 593.13 51.43 23.44 0.0
-5 11 13 101.30 21.80 8.67 0.0
-4 11 13 140.04 23.93 11.96 180.0
-3 11 13 1611.87 76.18 40.08 180.0
-2 11 13 109.70 13.39 10.14 0.0
-1 11 13 77.77 11.82 10.92 0.0
0 11 13 891.58 44.47 27.61 180.0
1 11 13 254.17 18.52 16.02 180.0
2 11 13 5.45 10.24 4.39 180.0
3 11 13 3.39 11.02 1.29 180.0
4 11 13 361.60 27.28 18.76 0.0
5 11 13 118.47 21.78 11.78 0.0
6 11 13 50.24 23.38 9.17 180.0
7 11 13 0.00 50.12 0.53 180.0
8 11 13 9.40 24.25 1.95 180.0
-10 12 13 42.75 116.25 12.02 180.0
-9 12 13 0.00 23.49 2.66 180.0
-8 12 13 20.18 16.20 0.93 180.0
-7 12 13 363.84 39.52 17.96 180.0
-6 12 13 288.13 29.82 17.66 0.0
-5 12 13 58.98 13.22 9.78 180.0
-4 12 13 17.83 9.14 2.71 180.0
-3 12 13 55.64 11.80 6.12 180.0
-2 12 13 89.77 14.00 10.02 180.0
-1 12 13 147.84 22.14 13.66 180.0
0 12 13 46.60 13.95 8.12 0.0
1 12 13 11.02 10.87 1.85 180.0
2 12 13 118.84 17.81 11.17 0.0
3 12 13 13.22 11.65 1.78 0.0
4 12 13 58.83 18.36 6.26 0.0
5 12 13 202.78 22.89 14.22 0.0
6 12 13 375.98 34.17 19.59 0.0
7 12 13 82.62 28.89 7.36 0.0
8 12 13 64.52 31.37 6.72 180.0
-9 13 13 23.40 19.58 4.79 180.0
-8 13 13 86.65 19.06 10.07 180.0
-7 13 13 130.35 34.89 11.08 180.0
-6 13 13 229.44 26.59 13.78 0.0
-5 13 13 72.66 21.86 8.07 180.0
-4 13 13 588.20 39.15 23.73 0.0
-3 13 13 15.70 26.61 4.85 0.0
-2 13 13 80.19 15.03 10.34 180.0
-1 13 13 462.04 32.31 22.85 180.0
0 13 13 7.36 10.35 2.96 0.0
1 13 13 87.85 16.56 7.84 0.0
2 13 13 127.09 15.46 11.71 180.0
3 13 13 53.09 14.81 7.17 0.0
4 13 13 20.14 11.81 3.91 180.0
5 13 13 3.37 16.46 3.71 180.0
6 13 13 30.17 17.83 5.96 180.0
7 13 13 119.39 29.28 12.86 180.0
-8 14 13 0.00 22.51 0.32 180.0
-7 14 13 7.63 17.90 8.34 0.0
-6 14 13 90.35 34.45 10.62 180.0
-5 14 13 0.00 13.56 1.23 180.0
-4 14 13 436.45 33.48 19.48 180.0
-3 14 13 110.51 14.70 10.39 180.0
-2 14 13 0.00 10.82 2.43 0.0
-1 14 13 216.55 25.18 15.46 180.0
0 14 13 15.58 12.08 1.19 0.0
1 14 13 106.84 19.25 11.47 180.0
2 14 13 242.50 26.15 16.68 0.0
3 14 13 24.66 17.76 4.41 180.0
4 14 13 48.72 20.75 5.21 180.0
5 14 13 78.50 30.66 7.72 180.0
6 14 13 78.65 19.90 8.74 0.0
-7 15 13 3.71 23.94 3.49 0.0
-6 15 13 12.07 17.06 4.84 180.0
-5 15 13 73.49 19.11 9.25 0.0
-4 15 13 7.78 24.97 3.14 0.0
-3 15 13 105.47 20.26 11.56 0.0
-2 15 13 51.48 24.04 6.16 0.0
-1 15 13 36.85 18.04 4.50 0.0
0 15 13 39.12 19.88 5.99 0.0
1 15 13 0.00 16.39 1.79 180.0
2 15 13 15.41 25.21 2.85 0.0
3 15 13 9.25 19.17 0.49 180.0
4 15 13 19.06 21.00 4.39 0.0
5 15 13 16.18 18.23 2.17 180.0
-6 16 13 92.89 33.27 9.87 0.0
-5 16 13 0.00 16.29 4.36 180.0
-4 16 13 40.09 20.31 5.92 180.0
-3 16 13 0.00 69.04 3.87 0.0
-2 16 13 174.69 26.53 13.79 180.0
-1 16 13 218.69 50.78 11.69 0.0
0 16 13 55.28 19.98 5.87 180.0
1 16 13 29.46 14.21 3.33 0.0
2 16 13 24.05 18.08 6.92 180.0
3 16 13 80.61 30.51 6.12 0.0
4 16 13 0.00 21.33 0.41 0.0
-4 17 13 205.20 30.42 14.36 180.0
-3 17 13 311.58 36.43 17.12 180.0
-2 17 13 449.98 49.46 19.01 0.0
-1 17 13 171.24 36.16 13.32 180.0
0 17 13 53.83 18.32 7.54 180.0
1 17 13 45.11 19.94 8.27 180.0
2 17 13 58.54 37.66 3.73 0.0
-12 0 14 16.37 85.28 4.23 0.0
-11 0 14 99.57 36.15 6.82 180.0
-10 0 14 13.83 17.66 3.80 180.0
-9 0 14 99.96 21.96 11.71 0.0
-8 0 14 0.00 24.21 2.58 0.0
-7 0 14 223.08 44.80 16.02 180.0
-6 0 14 0.00 12.19 3.37 180.0
-5 0 14 278.44 48.44 16.82 0.0
-4 0 14 79.93 12.33 9.63 0.0
-3 0 14 349.59 38.99 17.99 0.0
-2 0 14 578.87 36.92 22.85 0.0
-1 0 14 2062.83 84.89 44.98 180.0
0 0 14 424.10 19.11 20.08 0.0
1 0 14 294.17 17.81 17.56 180.0
2 0 14 769.87 28.97 26.11 0.0
3 0 14 0.00 10.64 2.36 0.0
4 0 14 1050.98 49.61 30.29 180.0
5 0 14 236.12 23.17 15.30 180.0
6 0 14 717.24 40.31 24.67 0.0
7 0 14 293.59 26.77 14.68 180.0
8 0 14 94.52 25.76 9.39 0.0
9 0 14 1057.95 114.67 26.96 0.0
10 0 14 262.93 50.02 14.23 180.0
-12 1 14 29.65 45.84 0.90 180.0
-11 1 14 35.55 24.01 7.08 180.0
-10 1 14 0.00 14.39 4.43 0.0
-9 1 14 7.17 12.90 4.18 0.0
-8 1 14 70.26 14.07 8.37 0.0
-7 1 14 78.35 19.40 9.00 0.0
-6 1 14 32.62 10.71 6.88 180.0
-5 1 14 616.65 30.32 26.85 0.0
-4 1 14 56.64 9.29 7.90 180.0
-3 1 14 25.10 14.54 5.53 180.0
-2 1 14 390.42 14.01 19.61 0.0
-1 1 14 957.60 36.04 30.80 0.0
0 1 14 39.45 6.91 5.19 0.0
1 1 14 290.76 17.67 17.80 180.0
2 1 14 226.70 10.83 15.12 0.0
3 1 14 433.82 24.41 20.69 180.0
4 1 14 399.26 18.78 18.68 180.0
5 1 14 506.98 23.85 22.27 180.0
6 1 14 33.29 10.34 7.20 180.0
7 1 14 87.79 15.75 11.32 180.0
8 1 14 137.99 21.43 8.85 0.0
9 1 14 16.05 13.48 1.03 180.0
10 1 14 124.87 29.70 8.78 180.0
-12 2 14 9.72 14.47 1.78 0.0
-11 2 14 56.74 24.28 5.27 0.0
-10 2 14 60.91 21.18 6.16 0.0
-9 2 14 21.28 13.27 0.40 0.0
-8 2 14 288.42 33.00 18.11 0.0
-7 2 14 27.70 12.11 5.06 0.0
-6 2 14 106.68 11.44 9.42 0.0
-5 2 14 37.93 9.15 6.24 0.0
-4 2 14 518.45 21.48 23.25 180.0
-3 2 14 65.18 11.03 8.08 0.0
-2 2 14 3.63 7.55 2.56 0.0
-1 2 14 733.35 24.20 27.10 0.0
0 2 14 0.00 8.48 2.57 0.0
1 2 14 1218.16 37.65 34.70 0.0
2 2 14 305.40 14.03 17.64 0.0
3 2 14 0.00 7.24 2.02 0.0
4 2 14 10.04 9.72 1.97 0.0
5 2 14 11.33 8.64 0.92 0.0
6 2 14 217.34 19.32 15.03 0.0
7 2 14 7.26 8.67 0.85 180.0
8 2 14 0.16 24.30 0.26 0.0
9 2 14 51.60 23.05 6.79 0.0
10 2 14 22.68 25.96 0.01 180.0
-12 3 14 5.00 17.18 3.73 0.0
-11 3 14 128.55 23.18 10.19 0.0
-10 3 14 260.90 24.38 14.94 180.0
-9 3 14 4.58 10.12 0.85 180.0
-8 3 14 16.03 12.13 3.73 0.0
-7 3 14 146.17 15.42 11.30 0.0
-6 3 14 52.34 6.19 5.90 180.0
-5 3 14 52.51 11.37 7.86 180.0
-4 3 14 807.17 25.74 27.85 0.0
-3 3 14 469.72 19.64 21.59 180.0
-2 3 14 43.30 7.45 6.77 180.0
-1 3 14 155.11 14.42 11.65 180.0
0 3 14 26.28 12.13 5.28 0.0
1 3 14 306.84 20.52 17.72 0.0
2 3 14 60.97 9.17 8.16 180.0
3 3 14 376.51 18.52 20.19 180.0
4 3 14 232.90 15.19 16.53 180.0
5 3 14 14.77 7.76 1.75 180.0
6 3 14 7.33 10.65 0.70 180.0
7 3 14 18.91 8.73 1.08 0.0
8 3 14 13.15 16.14 0.01 0.0
9 3 14 10.33 27.22 4.92 0.0
10 3 14 1.27 19.20 2.87 0.0
-12 4 14 12.27 33.81 4.36 0.0
-11 4 14 54.26 32.58 0.58 180.0
-10 4 14 22.46 21.63 7.37 0.0
-9 4 14 89.83 11.25 9.75 0.0
-8 4 14 281.62 17.52 17.87 0.0
-7 4 14 438.26 18.59 20.32 0.0
-6 4 14 26.25 7.54 4.90 180.0
-5 4 14 75.46 12.07 9.40 180.0
-4 4 14 31.43 9.25 7.27 180.0
-3 4 14 207.82 11.56 14.65 180.0
-2 4 14 138.38 9.81 11.03 180.0
-1 4 14 86.14 11.39 7.29 0.0
0 4 14 0.00 7.11 1.36 0.0
1 4 14 36.94 8.37 5.16 180.0
2 4 14 128.45 9.59 11.65 180.0
3 4 14 0.00 9.55 3.12 180.0
4 4 14 79.35 10.75 8.88 0.0
5 4 14 92.80 12.01 10.32 180.0
6 4 14 27.74 9.34 5.65 180.0
7 4 14 105.85 26.36 9.83 0.0
8 4 14 0.00 16.04 1.85 180.0
9 4 14 25.70 24.13 2.54 0.0
10 4 14 2.95 29.81 4.74 0.0
-12 5 14 17.56 21.00 4.37 0.0
-11 5 14 14.31 18.81 0.86 180.0
-10 5 14 8.24 23.10 2.47 0.0
-9 5 14 0.00 9.66 2.95 180.0
-8 5 14 68.76 15.66 9.48 180.0
-7 5 14 52.05 13.85 7.36 0.0
-6 5 14 99.16 18.19 10.46 180.0
-5 5 14 203.27 13.59 14.53 180.0
-4 5 14 727.38 27.09 27.20 0.0
-3 5 14 0.82 8.22 5.18 0.0
-2 5 14 11.83 7.13 2.88 180.0
-1 5 14 304.79 16.91 17.77 180.0
0 5 14 165.80 12.84 13.37 0.0
1 5 14 79.89 15.38 9.03 180.0
2 5 14 391.93 25.70 19.64 180.0
3 5 14 178.14 15.50 13.71 180.0
4 5 14 280.78 15.82 16.46 0.0
5 5 14 48.65 11.38 6.45 0.0
6 5 14 11.82 8.08 3.27 0.0
7 5 14 15.23 17.05 0.66 180.0
8 5 14 65.52 20.38 10.27 180.0
9 5 14 11.67 21.48 1.23 0.0
-12 6 14 1.93 17.82 5.38 0.0
-11 6 14 11.64 20.14 6.76 180.0
-10 6 14 55.65 34.90 8.56 180.0
-9 6 14 11.87 8.04 4.27 0.0
-8 6 14 0.00 11.23 0.11 180.0
-7 6 14 0.00 17.40 4.22 180.0
-6 6 14 21.76 16.94 5.61 180.0
-5 6 14 9.10 12.91 0.27 0.0
-4 6 14 99.71 13.54 11.39 0.0
-3 6 14 50.11 11.23 9.81 0.0
-2 6 14 472.12 33.43 21.34 180.0
-1 6 14 95.06 21.66 10.14 0.0
0 6 14 182.85 13.48 13.82 0.0
1 6 14 0.00 12.06 0.78 180.0
2 6 14 224.78 21.84 14.21 180.0
3 6 14 19.19 8.08 5.61 0.0
4 6 14 8.15 7.61 2.86 0.0
5 6 14 0.00 8.79 0.16 180.0
6 6 14 83.92 12.40 9.96 180.0
7 6 14 0.00 13.08 0.10 180.0
8 6 14 107.33 39.88 9.98 0.0
9 6 14 17.41 28.20 0.24 0.0
-11 7 14 328.13 44.26 16.34 180.0
-10 7 14 643.13 81.99 23.32 0.0
-9 7 14 0.00 22.83 1.44 0.0
-8 7 14 91.71 15.41 7.07 180.0
-7 7 14 573.92 57.92 22.11 180.0
-6 7 14 246.73 30.50 15.77 180.0
-5 7 14 44.16 18.07 4.72 0.0
-4 7 14 30.25 11.54 7.02 180.0
-3 7 14 188.01 22.74 13.94 180.0
-2 7 14 1007.16 34.93 30.82 0.0
-1 7 14 281.56 17.06 17.56 0.0
0 7 14 0.00 9.94 0.22 180.0
1 7 14 1288.62 48.73 35.36 180.0
2 7 14 285.35 17.05 16.76 180.0
3 7 14 46.79 9.82 6.53 0.0
4 7 14 1.83 11.34 4.42 0.0
5 7 14 123.28 17.29 11.96 180.0
6 7 14 100.31 18.44 9.29 0.0
7 7 14 118.22 20.36 9.75 0.0
8 7 14 9.53 14.67 3.95 0.0
9 7 14 20.34 23.15 2.91 0.0
-11 8 14 40.57 26.89 8.66 0.0
-10 8 14 64.25 22.13 6.32 0.0
-9 8 14 52.66 19.43 7.57 180.0
-8 8 14 107.15 15.34 12.15 180.0
-7 8 14 9.46 12.11 3.72 180.0
-6 8 14 429.38 44.48 20.42 0.0
-5 8 14 261.90 20.80 16.30 180.0
-4 8 14 163.55 20.87 13.62 180.0
-3 8 14 88.17 15.11 8.56 0.0
-2 8 14 7.57 7.49 4.33 0.0
-1 8 14 746.24 30.72 25.95 0.0
0 8 14 22.60 10.89 5.24 0.0
1 8 14 477.20 19.95 20.95 0.0
2 8 14 140.75 12.38 11.75 0.0
3 8 14 96.28 12.56 10.54 180.0
4 8 14 11.79 10.34 4.02 0.0
5 8 14 59.69 14.87 9.07 0.0
6 8 14 22.14 11.37 5.66 180.0
7 8 14 190.84 22.84 15.02 180.0
8 8 14 0.00 16.23 2.35 0.0
9 8 14 180.34 46.00 13.55 180.0
-11 9 14 0.00 20.39 2.10 0.0
-10 9 14 87.07 25.77 5.02 180.0
-9 9 14 32.17 18.29 3.99 180.0
-8 9 14 44.27 18.34 8.85 0.0
-7 9 14 169.98 21.43 12.93 180.0
-6 9 14 25.37 13.73 5.64 180.0
-5 9 14 131.02 18.64 12.05 180.0
-4 9 14 38.23 13.55 4.39 0.0
-3 9 14 293.68 16.79 15.68 180.0
-2 9 14 0.00 16.04 1.69 0.0
-1 9 14 192.79 18.85 13.86 180.0
0 9 14 17.67 9.73 2.51 180.0
1 9 14 611.91 27.24 23.28 0.0
2 9 14 44.35 14.69 8.15 180.0
3 9 14 0.00 11.27 1.25 0.0
4 9 14 40.78 11.53 7.20 180.0
5 9 14 6.18 11.16 0.34 0.0
6 9 14 267.79 40.52 15.64 0.0
7 9 14 2.36 16.11 3.25 0.0
8 9 14 5.64 20.68 2.64 180.0
-10 10 14 76.87 54.55 9.76 0.0
-9 10 14 116.01 18.49 10.29 0.0
-8 10 14 189.41 25.65 13.20 180.0
-7 10 14 38.89 14.63 0.12 0.0
-6 10 14 0.00 18.46 3.47 180.0
-5 10 14 127.52 19.19 10.98 180.0
-4 10 14 9.69 11.74 0.68 180.0
-3 10 14 103.94 18.30 9.49 0.0
-2 10 14 109.03 21.98 10.53 0.0
-1 10 14 755.02 47.02 25.30 180.0
0 10 14 2.12 12.88 1.19 0.0
1 10 14 705.55 36.09 26.21 180.0
2 10 14 83.91 13.88 9.60 0.0
3 10 14 40.27 15.04 5.22 0.0
4 10 14 32.63 18.12 3.93 180.0
5 10 14 186.41 23.48 14.78 180.0
6 10 14 0.00 17.89 2.07 0.0
7 10 14 126.52 26.98 9.43 180.0
8 10 14 53.71 17.90 3.28 180.0
-9 11 14 7.46 24.60 4.24 0.0
-8 11 14 55.76 20.57 5.34 0.0
-7 11 14 0.00 27.52 1.73 0.0
-6 11 14 0.00 22.94 2.12 180.0
-5 11 14 39.97 15.89 6.03 180.0
-4 11 14 413.50 38.28 21.78 180.0
-3 11 14 573.76 34.52 22.96 0.0
-2 11 14 9.45 9.47 3.24 0.0
-1 11 14 106.34 16.57 8.95 0.0
0 11 14 0.00 12.31 0.52 180.0
1 11 14 0.00 14.28 0.14 180.0
2 11 14 529.09 28.61 22.23 0.0
3 11 14 64.00 15.34 8.46 180.0
4 11 14 0.00 12.62 3.31 0.0
5 11 14 99.54 20.26 9.73 0.0
6 11 14 42.76 21.82 6.44 180.0
7 11 14 518.41 50.62 26.71 180.0
-9 12 14 0.00 22.35 5.69 0.0
-8 12 14 172.99 39.51 13.88 0.0
-7 12 14 156.39 24.62 13.37 180.0
-6 12 14 9.57 15.25 5.30 0.0
-5 12 14 1132.27 146.94 33.94 0.0
-4 12 14 11.42 23.42 2.07 180.0
-3 12 14 180.43 24.24 15.12 0.0
-2 12 14 421.11 30.67 20.59 180.0
-1 12 14 102.56 14.28 9.08 0.0
0 12 14 7.45 13.06 3.01 0.0
1 12 14 1.10 12.86 0.98 0.0
2 12 14 0.00 12.37 0.33 180.0
3 12 14 222.19 23.87 15.83 0.0
4 12 14 66.58 16.39 9.55 0.0
5 12 14 0.00 22.21 3.79 180.0
6 12 14 0.00 28.30 3.05 0.0
7 12 14 0.00 50.89 7.20 180.0
-8 13 14 278.94 47.16 15.43 180.0
-7 13 14 287.98 28.50 16.17 180.0
-6 13 14 22.93 29.56 4.58 0.0
-5 13 14 160.30 35.43 13.43 180.0
-4 13 14 113.37 29.87 10.52 180.0
-3 13 14 72.62 20.44 10.61 0.0
-2 13 14 69.78 20.62 9.51 0.0
-1 13 14 0.00 14.37 1.96 0.0
0 13 14 106.36 15.22 9.95 180.0
1 13 14 10.58 12.82 0.70 0.0
2 13 14 19.05 16.85 6.02 180.0
3 13 14 148.61 20.66 12.90 0.0
4 13 14 78.15 20.99 6.78 180.0
5 13 14 64.92 21.23 5.34 0.0
6 13 14 0.00 17.22 0.03 0.0
-7 14 14 0.00 23.02 4.66 0.0
-6 14 14 60.94 32.19 2.42 0.0
-5 14 14 393.17 38.47 18.92 0.0
-4 14 14 141.11 41.36 10.01 180.0
-3 14 14 94.46 20.11 8.66 180.0
-2 14 14 91.16 22.56 9.97 0.0
-1 14 14 2.05 14.52 1.75 0.0
0 14 14 0.00 15.99 0.27 0.0
1 14 14 168.16 28.32 13.20 180.0
2 14 14 0.00 16.96 3.94 0.0
3 14 14 46.67 15.48 6.60 180.0
4 14 14 135.61 27.65 10.49 180.0
5 14 14 30.44 23.55 1.57 180.0
-6 15 14 0.00 15.46 4.55 0.0
-5 15 14 149.28 26.19 11.01 0.0
-4 15 14 79.93 22.88 11.00 0.0
-3 15 14 87.33 26.77 12.42 0.0
-2 15 14 190.54 46.37 14.62 180.0
-1 15 14 0.00 17.41 2.82 180.0
0 15 14 177.23 21.35 12.02 0.0
1 15 14 49.30 19.46 5.98 0.0
2 15 14 310.18 34.89 16.02 180.0
3 15 14 26.14 19.97 5.69 180.0
4 15 14 0.00 41.54 5.88 180.0
-4 16 14 0.00 53.98 6.66 0.0
-3 16 14 354.37 64.25 19.06 0.0
-2 16 14 0.71 18.37 0.12 0.0
-1 16 14 3.80 26.39 3.20 180.0
0 16 14 26.74 17.84 0.70 180.0
1 16 14 0.00 13.09 0.55 180.0
2 16 14 27.02 24.06 4.49 180.0
-12 1 15 49.07 28.25 1.98 180.0
-11 1 15 0.62 23.71 2.37 0.0
-10 1 15 133.44 29.05 12.40 180.0
-9 1 15 446.33 64.41 22.28 180.0
-8 1 15 26.62 31.05 6.16 180.0
-7 1 15 444.61 41.88 22.43 0.0
-6 1 15 208.32 20.16 15.95 180.0
-5 1 15 3.05 10.75 2.60 180.0
-4 1 15 14.58 11.83 5.06 0.0
-3 1 15 35.71 9.91 6.19 0.0
-2 1 15 267.86 26.93 16.64 180.0
-1 1 15 2.84 10.63 3.64 180.0
0 1 15 375.30 17.94 19.73 0.0
1 1 15 64.90 9.03 8.33 0.0
2 1 15 0.00 8.37 0.53 180.0
3 1 15 738.87 36.50 26.51 180.0
4 1 15 57.68 11.26 7.55 180.0
5 1 15 144.51 14.75 11.70 180.0
6 1 15 116.53 11.13 11.72 0.0
7 1 15 46.26 26.44 4.69 0.0
8 1 15 5.49 13.87 0.99 0.0
9 1 15 272.51 38.21 17.38 180.0
-11 2 15 42.13 22.39 5.29 180.0
-10 2 15 0.00 14.54 0.37 180.0
-9 2 15 588.32 105.43 27.53 0.0
-8 2 15 553.45 37.85 24.46 0.0
-7 2 15 211.41 23.23 16.09 0.0
-6 2 15 271.77 22.87 16.20 180.0
-5 2 15 6.46 11.99 2.77 0.0
-4 2 15 99.85 8.40 10.44 180.0
-3 2 15 119.25 10.72 11.43 0.0
-2 2 15 145.75 19.28 12.23 0.0
-1 2 15 1094.13 40.60 33.69 180.0
0 2 15 20.92 13.29 1.10 180.0
1 2 15 15.62 8.23 4.49 0.0
2 2 15 726.00 29.84 26.76 180.0
3 2 15 1084.50 39.03 31.42 180.0
4 2 15 157.73 15.45 12.51 180.0
5 2 15 30.63 10.87 5.39 180.0
6 2 15 119.59 11.61 11.22 180.0
7 2 15 3.69 16.16 0.74 0.0
8 2 15 13.63 20.60 1.70 180.0
9 2 15 0.00 36.35 6.03 0.0
-11 3 15 265.28 41.17 16.47 180.0
-10 3 15 50.57 20.74 5.50 180.0
-9 3 15 159.12 38.09 11.78 0.0
-8 3 15 14.13 14.88 4.38 0.0
-7 3 15 25.86 16.40 4.55 180.0
-6 3 15 153.06 19.61 11.42 180.0
-5 3 15 10.74 19.06 5.80 0.0
-4 3 15 71.47 17.39 10.77 180.0
-3 3 15 669.77 33.72 26.53 180.0
-2 3 15 346.95 19.14 17.74 0.0
-1 3 15 63.90 13.30 7.10 180.0
0 3 15 178.30 18.24 12.50 180.0
1 3 15 2772.96 108.16 50.96 180.0
2 3 15 0.00 9.76 0.05 180.0
3 3 15 15.71 10.73 1.53 180.0
4 3 15 21.43 9.99 4.67 180.0
5 3 15 0.00 9.27 3.34 180.0
6 3 15 5.50 14.37 0.45 180.0
7 3 15 95.89 18.41 9.16 180.0
8 3 15 0.00 67.99 0.48 0.0
9 3 15 18.23 19.49 6.52 0.0
-11 4 15 12.62 21.58 6.12 0.0
-10 4 15 30.42 28.57 0.85 0.0
-9 4 15 36.96 24.48 6.10 0.0
-8 4 15 47.17 21.56 7.94 0.0
-7 4 15 496.83 20.72 21.38 0.0
-6 4 15 87.91 10.56 9.39 180.0
-5 4 15 15.27 11.38 4.83 0.0
-4 4 15 11.69 10.16 2.09 0.0
-3 4 15 277.81 17.10 16.76 0.0
-2 4 15 62.19 9.94 6.96 180.0
-1 4 15 754.75 29.96 28.02 0.0
0 4 15 36.62 13.50 5.41 0.0
1 4 15 534.81 26.41 22.97 180.0
2 4 15 201.27 18.23 13.86 180.0
3 4 15 256.89 16.52 15.45 180.0
4 4 15 38.48 10.00 6.77 0.0
5 4 15 1.51 9.19 2.99 0.0
6 4 15 275.04 21.58 15.79 180.0
7 4 15 23.53 15.86 3.08 0.0
8 4 15 14.72 30.27 3.33 180.0
9 4 15 60.85 28.67 9.72 180.0
-11 5 15 232.95 45.38 15.78 0.0
-10 5 15 40.07 34.36 2.21 180.0
-9 5 15 36.42 17.38 6.49 180.0
-8 5 15 0.00 14.93 0.23 180.0
-7 5 15 311.93 19.02 17.27 180.0
-6 5 15 9.78 7.01 0.10 180.0
-5 5 15 63.43 12.38 8.66 180.0
-4 5 15 487.85 29.08 21.77 180.0
-3 5 15 436.26 32.12 20.47 180.0
-2 5 15 266.29 24.79 16.61 0.0
-1 5 15 1626.19 62.64 37.78 180.0
0 5 15 145.48 22.59 10.76 180.0
1 5 15 531.90 26.89 22.09 0.0
2 5 15 160.44 16.96 13.76 180.0
3 5 15 104.02 19.81 11.18 0.0
4 5 15 10.50 9.57 1.36 0.0
5 5 15 31.39 12.85 7.47 0.0
6 5 15 13.82 10.63 2.92 0.0
7 5 15 46.03 14.92 7.28 0.0
8 5 15 1.72 23.01 6.81 180.0
-11 6 15 125.22 27.00 11.08 0.0
-10 6 15 5.63 27.29 7.23 180.0
-9 6 15 0.00 14.17 1.12 180.0
-8 6 15 69.82 17.95 7.92 180.0
-7 6 15 57.73 18.95 8.90 180.0
-6 6 15 26.96 16.38 6.50 0.0
-5 6 15 4.20 9.80 0.80 0.0
-4 6 15 61.25 12.08 8.46 0.0
-3 6 15 0.00 8.65 3.40 180.0
-2 6 15 499.14 33.02 21.14 180.0
-1 6 15 680.91 32.02 25.28 180.0
0 6 15 13.32 10.90 6.03 0.0
1 6 15 1423.52 54.01 34.71 180.0
2 6 15 68.35 10.40 8.49 180.0
3 6 15 335.28 23.82 19.56 0.0
4 6 15 0.00 13.65 2.38 180.0
5 6 15 7.98 13.91 1.26 0.0
6 6 15 146.61 53.16 15.46 0.0
7 6 15 131.28 44.69 11.34 180.0
8 6 15 0.00 29.65 4.27 180.0
-10 7 15 120.33 29.91 11.29 0.0
-9 7 15 48.95 53.76 8.61 180.0
-8 7 15 444.91 41.94 19.18 180.0
-7 7 15 259.81 33.81 13.95 180.0
-6 7 15 13.23 15.65 4.42 180.0
-5 7 15 12.85 14.15 1.88 0.0
-4 7 15 16.60 11.73 4.46 0.0
-3 7 15 142.80 16.87 13.17 0.0
-2 7 15 159.17 14.76 11.96 0.0
-1 7 15 470.59 46.53 21.85 180.0
0 7 15 85.30 17.56 10.57 0.0
1 7 15 147.27 16.01 13.05 180.0
2 7 15 207.45 24.36 13.37 180.0
3 7 15 73.35 11.93 8.92 180.0
4 7 15 204.04 18.65 13.86 180.0
5 7 15 87.23 14.47 10.89 180.0
6 7 15 63.71 19.11 8.25 180.0
7 7 15 32.31 23.78 5.24 180.0
8 7 15 0.00 20.96 4.34 0.0
-10 8 15 0.00 17.07 2.48 180.0
-9 8 15 2.93 25.66 3.63 0.0
-8 8 15 10.53 20.05 3.31 0.0
-7 8 15 24.13 14.22 4.44 180.0
-6 8 15 0.00 15.75 1.04 0.0
-5 8 15 23.19 16.66 7.03 0.0
-4 8 15 297.18 32.80 17.04 180.0
-3 8 15 171.60 30.40 11.50 0.0
-2 8 15 4.37 13.07 4.11 180.0
-1 8 15 80.02 9.73 9.33 0.0
0 8 15 102.40 14.19 9.71 0.0
1 8 15 365.19 29.41 19.53 0.0
2 8 15 223.45 16.86 14.38 0.0
3 8 15 68.12 22.85 8.00 180.0
4 8 15 0.90 9.69 3.24 0.0
5 8 15 61.81 14.02 7.70 0.0
6 8 15 34.95 16.99 5.98 0.0
7 8 15 145.19 34.90 12.11 180.0
8 8 15 0.00 19.87 3.53 0.0
-10 9 15 15.58 21.42 1.47 180.0
-9 9 15 0.00 22.23 0.66 180.0
-8 9 15 81.32 25.06 9.27 180.0
-7 9 15 16.95 13.36 2.27 180.0
-6 9 15 189.19 20.53 13.24 180.0
-5 9 15 112.46 25.72 11.11 0.0
-4 9 15 303.24 27.81 16.79 0.0
-3 9 15 24.62 13.98 2.74 0.0
-2 9 15 33.14 10.11 5.06 180.0
-1 9 15 187.45 19.55 13.42 0.0
0 9 15 140.88 14.28 12.69 180.0
1 9 15 0.00 13.26 1.42 0.0
2 9 15 95.17 17.37 10.46 180.0
3 9 15 69.98 24.07 8.68 0.0
4 9 15 0.00 13.37 1.07 0.0
5 9 15 0.00 18.47 1.20 0.0
6 9 15 7.46 21.01 1.00 0.0
7 9 15 55.62 27.81 6.78 0.0
-9 10 15 0.00 54.20 2.07 0.0
-8 10 15 25.61 21.93 2.52 180.0
-7 10 15 0.00 18.67 0.28 180.0
-6 10 15 52.51 19.43 9.26 180.0
-5 10 15 66.12 21.84 9.35 180.0
-4 10 15 175.20 22.61 12.24 180.0
-3 10 15 1.02 17.16 5.35 0.0
-2 10 15 87.19 26.90 9.51 0.0
-1 10 15 66.46 20.37 9.43 0.0
0 10 15 56.83 13.30 8.23 180.0
1 10 15 20.65 12.91 2.39 0.0
2 10 15 86.74 15.65 10.73 0.0
3 10 15 213.53 29.42 16.78 180.0
4 10 15 0.00 14.72 0.90 180.0
5 10 15 9.57 18.72 2.72 180.0
6 10 15 63.32 25.39 8.98 180.0
7 10 15 90.79 24.73 11.57 0.0
-8 11 15 22.99 22.00 3.40 0.0
-7 11 15 255.54 32.35 15.46 0.0
-6 11 15 0.00 24.06 3.49 0.0
-5 11 15 6.64 15.75 5.25 0.0
-4 11 15 0.00 22.12 2.67 180.0
-3 11 15 70.04 27.98 4.05 180.0
-2 11 15 63.55 26.82 9.41 0.0
-1 11 15 11.82 11.88 1.41 180.0
0 11 15 4.94 11.32 0.02 0.0
1 11 15 35.68 11.92 8.37 0.0
2 11 15 72.44 15.36 7.45 180.0
3 11 15 18.94 20.70 0.82 180.0
4 11 15 99.23 23.51 9.67 0.0
5 11 15 1.67 20.02 1.49 180.0
6 11 15 68.49 23.43 9.15 180.0
-8 12 15 29.44 22.28 5.82 180.0
-7 12 15 7.12 22.33 3.30 180.0
-6 12 15 43.57 20.46 7.74 180.0
-5 12 15 289.94 38.64 15.87 0.0
-4 12 15 0.00 14.36 2.26 0.0
-3 12 15 22.93 14.96 2.53 0.0
-2 12 15 122.37 23.07 10.49 180.0
-1 12 15 96.04 26.84 8.52 180.0
0 12 15 54.38 17.87 7.67 180.0
1 12 15 0.00 20.95 3.33 0.0
2 12 15 6.74 14.86 1.99 0.0
3 12 15 28.46 17.66 6.56 0.0
4 12 15 15.96 30.34 2.69 0.0
5 12 15 0.00 21.30 1.52 0.0
-7 13 15 72.46 55.04 9.05 180.0
-6 13 15 0.00 28.67 1.44 0.0
-5 13 15 0.00 18.59 4.69 0.0
-4 13 15 0.00 15.75 0.58 180.0
-3 13 15 0.00 28.30 3.37 0.0
-2 13 15 94.82 21.73 7.79 0.0
-1 13 15 6.74 14.76 4.15 0.0
0 13 15 0.00 18.60 3.97 0.0
1 13 15 245.62 29.61 17.54 180.0
2 13 15 57.23 16.88 4.91 180.0
3 13 15 59.27 23.55 8.09 0.0
4 13 15 0.00 22.91 4.12 180.0
-5 14 15 233.05 32.31 13.65 0.0
-4 14 15 0.00 23.94 3.81 180.0
-3 14 15 240.43 51.44 15.02 180.0
-2 14 15 11.05 52.02 5.73 180.0
-1 14 15 115.25 46.14 10.04 0.0
0 14 15 0.94 30.45 6.61 180.0
1 14 15 3.68 29.35 5.06 0.0
2 14 15 0.00 18.90 1.05 0.0
3 14 15 7.36 26.72 2.64 180.0
-4 15 15 290.67 71.69 17.41 0.0
-3 15 15 29.54 42.92 7.10 180.0
-2 15 15 37.74 32.26 5.67 180.0
-1 15 15 0.00 16.71 0.44 180.0
0 15 15 55.70 26.58 8.38 180.0
1 15 15 67.08 36.15 5.80 0.0
-11 0 16 13.30 59.29 5.54 180.0
-10 0 16 0.00 23.85 8.79 180.0
-9 0 16 86.49 28.91 6.69 180.0
-8 0 16 89.09 99.64 10.29 0.0
-7 0 16 1226.40 129.12 31.71 0.0
-6 0 16 12.48 20.69 1.52 0.0
-5 0 16 0.00 16.63 3.28 0.0
-4 0 16 1.31 25.75 1.06 0.0
-3 0 16 995.33 94.86 30.66 0.0
-2 0 16 367.34 59.11 16.71 180.0
-1 0 16 1026.50 98.64 31.88 0.0
0 0 16 13.84 13.80 0.08 0.0
1 0 16 20.44 11.66 7.04 180.0
2 0 16 94.95 24.52 9.32 0.0
3 0 16 0.00 22.45 3.58 180.0
4 0 16 172.52 21.26 11.88 0.0
5 0 16 0.00 15.63 3.26 0.0
6 0 16 431.12 45.13 19.83 180.0
7 0 16 0.00 23.34 1.20 180.0
8 0 16 25.38 29.41 3.90 180.0
-11 1 16 256.47 70.94 15.06 0.0
-10 1 16 22.90 22.25 0.36 180.0
-9 1 16 0.00 49.23 0.14 0.0
-8 1 16 26.43 24.84 1.34 0.0
-7 1 16 25.99 15.29 4.44 0.0
-6 1 16 0.00 19.08 1.89 180.0
-5 1 16 66.73 25.29 9.98 0.0
-4 1 16 65.50 18.28 7.72 180.0
-3 1 16 83.12 33.53 9.55 0.0
-2 1 16 154.21 24.76 11.68 0.0
-1 1 16 130.53 11.23 10.44 180.0
0 1 16 195.50 15.25 15.35 0.0
1 1 16 367.21 20.69 19.36 0.0
2 1 16 183.34 18.58 14.60 180.0
3 1 16 210.13 18.14 14.01 180.0
4 1 16 19.10 13.62 4.62 0.0
5 1 16 68.02 12.81 9.84 0.0
6 1 16 31.36 17.36 4.38 0.0
7 1 16 32.89 74.55 12.83 0.0
8 1 16 0.33 63.21 2.99 180.0
-11 2 16 0.00 29.73 6.09 0.0
-10 2 16 48.25 27.39 3.54 0.0
-9 2 16 75.29 17.49 7.24 0.0
-8 2 16 39.20 26.10 5.69 0.0
-7 2 16 54.73 23.79 4.17 0.0
-6 2 16 146.39 24.17 8.90 0.0
-5 2 16 70.29 18.51 7.70 180.0
-4 2 16 55.32 22.01 7.17 180.0
-3 2 16 31.26 13.40 6.22 0.0
-2 2 16 387.59 28.14 19.39 180.0
-1 2 16 4.17 12.61 3.62 0.0
0 2 16 251.56 20.78 14.74 180.0
1 2 16 240.68 16.18 15.39 0.0
2 2 16 165.72 14.46 12.27 0.0
3 2 16 55.02 11.38 7.92 0.0
4 2 16 16.20 12.92 3.65 180.0
5 2 16 0.00 22.01 0.27 0.0
6 2 16 20.11 13.98 3.80 0.0
7 2 16 42.98 37.42 2.25 0.0
8 2 16 12.04 30.92 3.29 180.0
-10 3 16 68.24 23.42 8.24 0.0
-9 3 16 231.80 35.38 16.70 0.0
-8 3 16 0.00 20.87 1.90 0.0
-7 3 16 20.97 17.00 7.84 180.0
-6 3 16 113.33 28.76 11.10 0.0
-5 3 16 4.90 7.73 1.93 180.0
-4 3 16 25.67 12.18 6.17 0.0
-3 3 16 177.77 17.12 12.30 0.0
-2 3 16 30.55 24.45 6.91 0.0
-1 3 16 1604.40 100.91 38.85 180.0
0 3 16 351.43 31.20 18.15 0.0
1 3 16 195.39 16.59 14.35 180.0
2 3 16 293.46 19.35 16.02 180.0
3 3 16 393.94 24.39 20.15 180.0
4 3 16 79.39 14.99 10.37 180.0
5 3 16 109.94 18.77 12.77 0.0
6 3 16 32.01 16.75 6.60 180.0
7 3 16 0.00 17.49 3.40 180.0
8 3 16 30.47 37.41 5.44 0.0
-10 4 16 0.42 26.01 0.00 0.0
-9 4 16 277.95 31.64 15.17 0.0
-8 4 16 19.02 21.17 2.50 0.0
-7 4 16 40.18 23.77 5.03 180.0
-6 4 16 57.43 25.33 8.37 0.0
-5 4 16 182.57 19.18 12.23 180.0
-4 4 16 57.20 14.68 6.72 0.0
-3 4 16 163.24 21.14 12.71 180.0
-2 4 16 29.02 11.64 4.78 180.0
-1 4 16 40.63 12.33 5.19 0.0
0 4 16 0.00 14.55 3.30 0.0
1 4 16 452.94 23.90 22.01 0.0
2 4 16 153.66 15.69 11.92 0.0
3 4 16 0.00 17.36 0.18 0.0
4 4 16 23.37 9.45 4.79 180.0
5 4 16 0.00 15.06 0.69 0.0
6 4 16 64.97 20.73 7.26 180.0
7 4 16 74.32 41.45 3.33 0.0
8 4 16 17.21 37.66 0.17 180.0
-10 5 16 37.23 56.34 4.26 0.0
-9 5 16 215.73 34.62 14.45 0.0
-8 5 16 54.40 21.93 6.96 0.0
-7 5 16 21.61 27.57 1.81 0.0
-6 5 16 9.20 12.73 3.66 0.0
-5 5 16 37.86 12.10 4.38 180.0
-4 5 16 18.05 10.28 2.47 180.0
-3 5 16 125.48 16.22 11.34 0.0
-2 5 16 288.86 32.17 16.23 180.0
-1 5 16 33.45 11.84 3.74 180.0
0 5 16 8.09 11.31 4.39 0.0
1 5 16 68.70 15.55 6.27 0.0
2 5 16 222.93 26.38 13.97 0.0
3 5 16 153.67 14.64 13.94 0.0
4 5 16 25.34 12.88 6.72 180.0
5 5 16 53.28 14.80 6.57 0.0
6 5 16 3.47 16.96 0.98 0.0
7 5 16 0.00 16.74 0.50 180.0
-10 6 16 69.49 29.22 9.71 180.0
-9 6 16 46.22 25.67 5.12 180.0
-8 6 16 1.41 53.25 4.67 0.0
-7 6 16 22.41 21.86 1.27 0.0
-6 6 16 123.99 19.39 10.17 0.0
-5 6 16 11.28 20.95 0.54 180.0
-4 6 16 113.87 22.97 11.64 0.0
-3 6 16 161.13 22.57 14.89 180.0
-2 6 16 6.34 17.46 0.56 0.0
-1 6 16 20.21 14.04 2.99 0.0
0 6 16 10.81 12.73 4.12 0.0
1 6 16 13.69 12.13 5.19 0.0
2 6 16 0.00 12.31 4.52 180.0
3 6 16 48.27 15.54 6.15 0.0
4 6 16 54.24 29.72 6.46 0.0
5 6 16 33.01 15.54 3.84 0.0
6 6 16 111.29 23.61 10.92 180.0
7 6 16 37.26 22.94 7.18 0.0
-9 7 16 32.40 19.47 7.74 180.0
-8 7 16 142.34 29.29 13.87 0.0
-7 7 16 230.14 40.07 13.28 0.0
-6 7 16 0.00 17.11 2.67 180.0
-5 7 16 30.01 15.85 1.66 0.0
-4 7 16 119.49 16.03 9.85 180.0
-3 7 16 35.87 12.26 4.97 180.0
-2 7 16 91.87 13.76 10.16 0.0
-1 7 16 1035.81 68.52 30.00 0.0
0 7 16 0.00 14.03 3.17 0.0
1 7 16 374.07 23.85 19.29 0.0
2 7 16 23.71 13.47 4.57 180.0
3 7 16 30.27 16.73 7.70 0.0
4 7 16 12.37 17.67 0.92 0.0
5 7 16 165.41 26.23 11.45 180.0
6 7 16 40.40 18.82 8.84 0.0
7 7 16 121.02 34.31 10.44 0.0
-9 8 16 90.36 22.22 9.49 180.0
-8 8 16 16.44 22.69 3.73 180.0
-7 8 16 16.55 34.83 0.78 0.0
-6 8 16 78.81 20.74 7.80 0.0
-5 8 16 332.62 29.90 17.05 0.0
-4 8 16 5.17 14.09 3.04 180.0
-3 8 16 96.06 17.35 9.94 180.0
-2 8 16 190.23 32.88 14.46 0.0
-1 8 16 0.00 19.53 0.69 180.0
0 8 16 38.83 24.28 7.73 180.0
1 8 16 40.62 11.64 6.74 0.0
2 8 16 17.86 12.16 5.64 180.0
3 8 16 22.47 15.42 4.61 0.0
4 8 16 18.87 16.19 3.94 0.0
5 8 16 18.15 23.73 3.46 0.0
6 8 16 182.98 25.26 12.31 0.0
-8 9 16 5.10 20.01 3.62 180.0
-7 9 16 46.20 21.07 5.59 180.0
-6 9 16 47.65 18.15 5.23 180.0
-5 9 16 42.31 30.10 2.08 180.0
-4 9 16 175.79 29.71 11.03 0.0
-3 9 16 125.89 19.38 10.49 180.0
-2 9 16 253.47 22.33 14.11 0.0
-1 9 16 460.12 36.68 21.19 0.0
0 9 16 0.00 12.65 3.91 0.0
1 9 16 49.43 13.50 7.09 180.0
2 9 16 195.43 23.73 15.09 180.0
3 9 16 28.99 20.48 5.01 180.0
4 9 16 13.66 18.19 2.54 180.0
5 9 16 0.00 30.78 4.60 0.0
6 9 16 15.68 25.80 1.39 0.0
-8 10 16 7.79 18.84 1.45 0.0
-7 10 16 23.83 18.27 4.73 0.0
-6 10 16 90.37 19.37 8.93 180.0
-5 10 16 35.14 19.57 5.18 0.0
-4 10 16 26.05 23.04 6.45 0.0
-3 10 16 38.76 27.82 2.46 180.0
-2 10 16 364.48 35.66 18.85 0.0
-1 10 16 92.94 16.66 10.68 0.0
0 10 16 0.00 15.32 0.54 180.0
1 10 16 9.95 18.06 2.15 0.0
2 10 16 53.62 23.38 8.09 180.0
3 10 16 103.22 22.00 11.41 180.0
4 10 16 38.28 32.79 5.08 0.0
5 10 16 0.00 31.44 3.07 0.0
-7 11 16 0.00 26.31 3.61 180.0
-6 11 16 172.02 49.75 12.50 180.0
-5 11 16 108.66 30.04 9.06 180.0
-4 11 16 187.03 32.84 11.60 0.0
-3 11 16 0.00 16.72 5.37 180.0
-2 11 16 0.00 15.54 2.51 0.0
-1 11 16 13.15 39.84 3.39 0.0
0 11 16 32.99 20.75 5.44 0.0
1 11 16 583.96 60.53 23.61 0.0
2 11 16 156.57 20.93 12.10 0.0
3 11 16 4.31 15.58 2.00 180.0
4 11 16 91.19 24.89 8.97 0.0
-6 12 16 22.56 17.28 2.46 0.0
-5 12 16 137.57 23.76 10.70 180.0
-4 12 16 125.63 30.42 10.79 0.0
-3 12 16 27.76 36.77 0.45 180.0
-2 12 16 0.00 22.36 1.40 0.0
-1 12 16 174.41 41.51 12.09 180.0
0 12 16 0.00 23.19 1.51 180.0
1 12 16 14.33 37.00 2.40 0.0
2 12 16 6.82 23.13 0.34 180.0
3 12 16 593.51 50.66 21.88 0.0
-5 13 16 402.61 82.56 22.90 180.0
-4 13 16 6.47 17.27 0.98 180.0
-3 13 16 93.90 28.79 9.82 180.0
-2 13 16 193.98 27.59 12.35 0.0
-1 13 16 63.25 21.66 9.58 180.0
0 13 16 49.86 28.62 5.43 180.0
1 13 16 40.63 26.44 3.25 180.0
2 13 16 8.85 36.43 2.65 0.0
-2 14 16 33.17 27.54 5.14 0.0
-1 14 16 25.50 24.28 5.25 0.0
-9 1 17 363.70 47.45 17.46 180.0
-8 1 17 72.35 25.04 10.39 180.0
-7 1 17 18.49 24.81 3.42 0.0
-6 1 17 141.99 34.80 11.41 0.0
-5 1 17 30.12 45.47 5.35 180.0
-4 1 17 40.40 25.42 4.50 0.0
-3 1 17 81.89 21.51 8.71 0.0
-2 1 17 216.16 23.69 14.61 180.0
-1 1 17 34.69 26.92 2.79 180.0
0 1 17 176.72 27.09 12.89 0.0
1 1 17 52.10 12.36 7.69 0.0
2 1 17 236.56 16.20 16.35 0.0
3 1 17 25.52 12.03 0.02 180.0
4 1 17 0.00 14.34 0.92 0.0
5 1 17 13.59 15.71 3.75 0.0
6 1 17 0.00 33.03 2.66 0.0
7 1 17 0.00 27.01 0.24 180.0
-9 2 17 21.11 20.91 8.01 0.0
-8 2 17 39.48 23.81 6.03 0.0
-7 2 17 23.40 20.40 3.97 0.0
-6 2 17 0.00 15.88 2.94 180.0
-5 2 17 30.43 18.40 4.42 0.0
-4 2 17 164.62 22.11 11.95 0.0
-3 2 17 14.28 15.41 6.02 180.0
-2 2 17 183.89 30.93 12.23 0.0
-1 2 17 388.59 31.79 19.48 180.0
0 2 17 395.14 31.04 20.52 0.0
1 2 17 4.04 10.91 3.82 0.0
2 2 17 303.05 26.75 18.11 180.0
3 2 17 541.02 51.21 24.02 180.0
4 2 17 64.19 14.34 10.30 0.0
5 2 17 0.00 50.08 3.30 0.0
6 2 17 0.00 41.06 4.52 180.0
7 2 17 37.88 36.66 4.47 0.0
-9 3 17 77.29 24.65 7.97 0.0
-8 3 17 78.48 22.33 9.60 0.0
-7 3 17 11.43 29.64 5.06 0.0
-6 3 17 57.60 17.47 8.38 180.0
-5 3 17 47.45 20.67 4.40 180.0
-4 3 17 63.71 18.66 5.47 180.0
-3 3 17 186.30 34.10 11.80 0.0
-2 3 17 0.00 37.84 5.30 0.0
-1 3 17 152.78 17.49 12.37 0.0
0 3 17 0.00 14.04 0.44 0.0
1 3 17 173.65 23.37 12.59 0.0
2 3 17 0.00 14.62 0.66 0.0
3 3 17 0.00 12.52 1.18 180.0
4 3 17 0.00 16.56 0.67 180.0
5 3 17 28.21 17.00 5.48 180.0
6 3 17 0.00 24.96 3.99 0.0
-9 4 17 30.61 82.88 2.39 0.0
-8 4 17 0.00 23.96 0.40 0.0
-7 4 17 1.15 15.51 3.06 0.0
-6 4 17 61.42 24.41 5.49 0.0
-5 4 17 68.05 17.77 6.71 0.0
-4 4 17 134.82 20.02 10.09 180.0
-3 4 17 42.09 33.68 6.61 180.0
-2 4 17 68.27 17.12 6.48 180.0
-1 4 17 16.02 12.39 4.55 0.0
0 4 17 67.72 19.63 9.74 0.0
1 4 17 8.82 14.83 5.74 180.0
2 4 17 116.64 19.97 11.22 0.0
3 4 17 29.78 14.70 2.18 0.0
4 4 17 28.04 20.34 3.58 0.0
5 4 17 35.26 25.41 3.04 0.0
6 4 17 190.21 33.36 14.70 0.0
-9 5 17 95.53 45.44 11.30 0.0
-8 5 17 0.00 18.23 1.96 0.0
-7 5 17 266.47 43.73 13.23 180.0
-6 5 17 85.97 47.06 10.78 0.0
-5 5 17 0.00 18.61 0.26 180.0
-4 5 17 0.00 18.57 3.51 180.0
-3 5 17 12.54 15.75 3.14 180.0
-2 5 17 36.55 19.05 6.87 0.0
-1 5 17 16.40 16.69 4.66 0.0
0 5 17 206.40 30.96 13.87 180.0
1 5 17 16.06 12.06 4.85 180.0
2 5 17 268.18 21.73 16.56 180.0
3 5 17 0.00 18.08 2.67 180.0
4 5 17 202.98 21.73 12.98 180.0
5 5 17 0.00 27.24 4.31 180.0
6 5 17 10.21 28.02 1.60 180.0
-8 6 17 122.06 26.57 12.18 0.0
-7 6 17 7.80 15.47 1.61 180.0
-6 6 17 18.68 23.95 5.35 180.0
-5 6 17 5.59 15.25 4.08 180.0
-4 6 17 203.57 32.96 11.62 180.0
-3 6 17 0.00 14.76 3.99 180.0
-2 6 17 71.01 17.46 8.57 0.0
-1 6 17 0.00 22.80 0.71 180.0
0 6 17 19.57 15.00 2.20 0.0
1 6 17 99.91 16.22 10.83 180.0
2 6 17 0.00 11.94 2.90 0.0
3 6 17 104.80 25.01 11.05 180.0
4 6 17 0.00 17.46 3.07 180.0
5 6 17 18.12 26.19 5.84 0.0
6 6 17 42.65 16.59 4.05 0.0
-8 7 17 0.00 31.81 4.01 180.0
-7 7 17 43.95 48.11 5.98 0.0
-6 7 17 21.93 20.97 4.61 180.0
-5 7 17 489.24 63.12 20.63 0.0
-4 7 17 43.33 31.02 1.56 180.0
-3 7 17 0.00 17.00 1.59 0.0
-2 7 17 23.00 15.63 2.96 0.0
-1 7 17 14.72 22.16 5.77 0.0
0 7 17 94.88 18.62 9.36 0.0
1 7 17 105.50 23.88 7.48 180.0
2 7 17 0.00 56.91 0.13 180.0
3 7 17 8.58 15.24 2.64 180.0
4 7 17 8.67 25.20 2.96 180.0
5 7 17 3.81 22.61 1.18 180.0
-7 8 17 11.64 15.26 5.33 180.0
-6 8 17 33.73 23.64 6.74 180.0
-5 8 17 10.85 17.22 2.00 180.0
-4 8 17 139.82 20.90 11.83 180.0
-3 8 17 188.87 34.87 12.69 0.0
-2 8 17 0.00 18.91 1.46 180.0
-1 8 17 0.00 41.40 9.40 180.0
0 8 17 98.85 20.25 8.69 180.0
1 8 17 91.92 27.04 9.58 0.0
2 8 17 0.00 11.95 3.91 180.0
3 8 17 1.21 15.28 1.21 180.0
4 8 17 33.94 18.62 6.34 180.0
5 8 17 42.54 23.76 2.81 0.0
-7 9 17 27.10 23.00 2.80 0.0
-6 9 17 172.10 26.46 13.22 180.0
-5 9 17 1.17 23.96 1.48 180.0
-4 9 17 129.94 22.85 11.44 0.0
-3 9 17 28.19 21.17 5.46 180.0
-2 9 17 5.38 23.27 1.74 0.0
-1 9 17 41.01 22.21 4.09 180.0
0 9 17 96.85 26.76 10.60 180.0
1 9 17 1140.08 102.19 30.99 180.0
2 9 17 9.26 23.33 2.10 0.0
3 9 17 23.74 19.75 3.17 180.0
4 9 17 29.94 22.02 6.30 0.0
-6 10 17 0.00 22.09 6.21 0.0
-5 10 17 0.00 18.74 3.78 180.0
-4 10 17 227.70 33.72 14.93 0.0
-3 10 17 13.45 22.76 1.72 180.0
-2 10 17 20.66 17.81 1.61 180.0
-1 10 17 6.77 25.97 2.98 180.0
0 10 17 26.67 28.68 9.83 0.0
1 10 17 55.59 24.96 7.70 180.0
2 10 17 100.94 34.43 6.60 180.0
3 10 17 28.62 37.85 5.81 0.0
-5 11 17 96.73 24.48 8.02 180.0
-4 11 17 25.78 21.96 6.05 180.0
-3 11 17 30.80 20.25 9.03 0.0
-2 11 17 63.22 33.71 7.25 180.0
-1 11 17 29.49 23.39 2.05 0.0
0 11 17 0.00 20.30 0.54 0.0
1 11 17 13.21 24.83 6.75 180.0
2 11 17 13.62 22.01 2.32 0.0
-3 12 17 69.68 20.97 8.56 180.0
-2 12 17 29.88 22.31 5.28 180.0
-1 12 17 0.00 63.16 0.28 0.0
0 12 17 7.03 25.86 2.89 0.0
-8 0 18 55.72 27.54 2.77 0.0
-7 0 18 434.56 74.86 18.88 0.0
-6 0 18 17.43 22.42 5.19 180.0
-5 0 18 39.27 34.54 4.17 180.0
-4 0 18 489.39 78.29 21.78 180.0
-3 0 18 0.00 78.35 1.34 0.0
-2 0 18 37.36 30.65 5.15 0.0
-1 0 18 1.54 63.37 3.71 180.0
0 0 18 53.25 21.19 4.90 0.0
1 0 18 449.30 63.16 17.52 0.0
2 0 18 1584.38 126.59 35.01 0.0
3 0 18 578.60 52.04 22.28 0.0
4 0 18 21.89 29.83 3.24 0.0
5 0 18 223.75 45.51 12.54 180.0
-8 1 18 2.92 27.31 0.29 0.0
-7 1 18 85.76 27.05 8.36 0.0
-6 1 18 117.15 26.20 10.33 0.0
-5 1 18 53.44 28.08 7.05 0.0
-4 1 18 27.08 34.11 3.41 180.0
-3 1 18 32.42 18.31 2.59 180.0
-2 1 18 0.00 20.21 1.42 0.0
-1 1 18 89.43 25.90 8.60 0.0
0 1 18 183.53 32.75 12.00 180.0
1 1 18 3.31 26.46 6.23 180.0
2 1 18 322.47 29.95 16.04 180.0
3 1 18 0.00 24.81 0.52 0.0
4 1 18 114.41 36.07 11.85 0.0
5 1 18 0.00 37.51 1.58 0.0
-8 2 18 0.00 50.06 0.81 180.0
-7 2 18 148.54 30.63 8.92 180.0
-6 2 18 5.24 48.85 3.14 180.0
-5 2 18 6.79 16.80 2.10 0.0
-4 2 18 3.15 16.91 3.47 180.0
-3 2 18 217.96 30.40 13.85 180.0
-2 2 18 289.36 29.17 16.04 0.0
-1 2 18 312.46 31.42 16.97 180.0
0 2 18 6.52 18.95 3.63 180.0
1 2 18 0.00 15.44 1.94 0.0
2 2 18 18.39 24.85 0.97 0.0
3 2 18 66.08 22.91 7.29 180.0
4 2 18 100.63 35.32 7.84 0.0
5 2 18 39.32 22.00 1.06 180.0
-8 3 18 28.35 23.83 3.64 0.0
-7 3 18 125.12 25.91 10.86 0.0
-6 3 18 15.87 21.00 1.58 180.0
-5 3 18 33.33 38.65 7.42 0.0
-4 3 18 38.46 21.45 7.15 180.0
-3 3 18 72.73 19.48 10.68 0.0
-2 3 18 8.96 16.11 2.05 180.0
-1 3 18 9.27 22.35 7.25 0.0
0 3 18 0.00 25.37 1.95 0.0
1 3 18 21.86 24.47 0.87 180.0
2 3 18 11.75 87.73 5.03 180.0
3 3 18 66.24 25.67 8.85 180.0
4 3 18 0.00 23.01 2.74 0.0
5 3 18 36.50 38.82 3.84 180.0
-7 4 18 47.09 27.72 9.98 180.0
-6 4 18 36.93 20.99 1.87 0.0
-5 4 18 22.41 38.02 6.67 0.0
-4 4 18 21.59 19.77 0.20 180.0
-3 4 18 1.39 17.51 2.26 0.0
-2 4 18 182.68 28.57 14.18 180.0
-1 4 18 125.12 21.66 11.27 180.0
0 4 18 0.00 21.86 1.71 180.0
1 4 18 125.48 24.59 11.43 180.0
2 4 18 178.59 45.82 11.66 180.0
3 4 18 22.73 25.75 3.92 180.0
4 4 18 6.94 17.99 0.20 180.0
-7 5 18 28.98 25.12 4.67 180.0
-6 5 18 228.10 30.75 16.98 180.0
-5 5 18 21.62 25.55 6.00 180.0
-4 5 18 26.35 27.59 1.59 0.0
-3 5 18 0.00 38.89 1.20 0.0
-2 5 18 238.55 34.34 17.80 180.0
-1 5 18 17.12 29.35 1.81 0.0
0 5 18 40.19 17.43 6.15 180.0
1 5 18 68.21 23.12 7.74 0.0
2 5 18 643.62 60.37 23.62 0.0
3 5 18 197.22 36.79 12.82 180.0
4 5 18 197.95 76.83 11.90 180.0
-7 6 18 78.29 37.01 5.61 0.0
-6 6 18 23.22 15.77 7.23 0.0
-5 6 18 49.41 25.00 5.39 180.0
-4 6 18 15.48 23.45 2.13 0.0
-3 6 18 32.46 45.57 3.15 0.0
-2 6 18 614.59 57.12 21.72 180.0
-1 6 18 94.55 29.07 12.62 180.0
0 6 18 185.10 24.34 12.13 0.0
1 6 18 476.12 52.07 22.35 180.0
2 6 18 33.85 24.12 2.93 180.0
3 6 18 76.09 29.26 11.06 0.0
4 6 18 142.31 57.20 11.93 180.0
-6 7 18 35.24 18.76 3.48 180.0
-5 7 18 0.00 23.24 5.52 180.0
-4 7 18 12.10 35.80 6.82 180.0
-3 7 18 172.76 33.86 14.70 180.0
-2 7 18 169.95 44.25 11.96 180.0
-1 7 18 17.63 25.06 5.11 0.0
0 7 18 23.60 23.08 7.52 180.0
1 7 18 35.95 22.63 3.80 0.0
2 7 18 69.00 27.87 9.94 0.0
3 7 18 131.16 43.44 9.23 180.0
-5 8 18 84.50 25.47 6.14 0.0
-4 8 18 0.00 17.37 0.33 0.0
-3 8 18 204.70 31.53 14.13 180.0
-2 8 18 6.42 20.79 1.45 0.0
-1 8 18 208.98 27.54 14.23 180.0
0 8 18 0.00 17.25 1.63 180.0
1 8 18 16.52 22.83 6.75 180.0
2 8 18 37.20 22.94 2.38 0.0
-4 9 18 151.17 33.90 14.50 180.0
-3 9 18 0.00 29.58 0.72 0.0
-2 9 18 14.56 34.55 4.09 180.0
-1 9 18 0.00 34.31 2.72 180.0
0 9 18 21.82 32.79 7.68 0.0
1 9 18 19.10 25.79 4.07 180.0
-2 10 18 0.00 26.28 2.38 0.0
-1 10 18 56.51 25.77 6.53 0.0
-6 1 19 0.63 39.20 4.46 180.0
-5 1 19 74.72 23.90 4.85 0.0
-4 1 19 0.00 55.23 0.51 180.0
-3 1 19 10.27 27.45 8.19 0.0
-2 1 19 11.11 18.46 5.90 0.0
-1 1 19 121.76 23.30 11.07 0.0
0 1 19 117.78 20.95 9.81 180.0
1 1 19 888.71 67.42 29.87 0.0
2 1 19 16.86 18.12 1.10 0.0
3 1 19 0.00 37.18 2.07 180.0
-6 2 19 26.14 48.97 4.06 180.0
-5 2 19 42.20 28.47 3.26 180.0
-4 2 19 212.69 55.94 13.00 0.0
-3 2 19 102.70 23.07 9.88 0.0
-2 2 19 374.55 45.28 15.98 180.0
-1 2 19 25.10 27.66 3.86 0.0
0 2 19 42.36 28.80 4.12 0.0
1 2 19 18.94 15.53 2.41 180.0
2 2 19 0.00 22.62 2.47 0.0
3 2 19 12.82 23.08 2.60 0.0
-6 3 19 0.00 26.44 2.86 180.0
-5 3 19 1.29 26.79 4.32 180.0
-4 3 19 346.81 44.32 15.50 0.0
-3 3 19 47.10 20.17 8.52 180.0
-2 3 19 13.50 44.59 1.51 180.0
-1 3 19 9.85 24.09 5.56 0.0
0 3 19 252.29 31.73 15.96 180.0
1 3 19 53.26 27.66 6.79 0.0
2 3 19 7.28 20.31 1.20 180.0
-5 4 19 79.16 26.46 8.97 0.0
-4 4 19 172.84 36.63 14.33 0.0
-3 4 19 315.17 37.55 18.09 180.0
-2 4 19 164.76 38.89 11.52 180.0
-1 4 19 236.01 29.71 15.27 0.0
0 4 19 8.83 18.09 4.49 0.0
1 4 19 25.72 27.02 3.36 180.0
2 4 19 0.00 26.31 0.19 0.0
-5 5 19 22.45 25.26 4.43 180.0
-4 5 19 17.44 36.21 0.93 180.0
-3 5 19 40.37 23.26 7.81 180.0
-2 5 19 0.00 19.77 3.01 0.0
-1 5 19 97.83 51.87 9.51 180.0
0 5 19 14.04 19.28 5.61 0.0
1 5 19 18.65 35.64 7.85 180.0
-4 6 19 11.04 63.41 6.04 180.0
-3 6 19 25.19 19.39 4.40 0.0
-2 6 19 1.21 33.23 1.19 0.0
-1 6 19 29.78 23.33 10.11 0.0
0 6 19 0.00 23.71 2.78 0.0
1 6 19 605.92 50.22 22.51 0.0
-2 7 19 0.00 29.81 0.19 180.0
-1 7 19 133.49 27.97 11.29 0.0
 
